# Supplementary material for: (E)-N′-(2-Chloro­benzyl­idene)-4-methoxy­benzohydrazide
Source: Acta Crystallogr Sect E Struct Rep Online. 2009 Sep 26;65(Pt 10):o2554. doi: 10.1107/S1600536809037854 (PMC2970262; doi:10.1107/S1600536809037854)
Supplement: Supplementary file 2 [file e-65-o2554-Isup2.hkl]

# 
# h,k,l, Fc-squared, Fo-squared, sigma(Fo-squared) and status flag 
# 
data_I
_shelx_title ' P21c in P2(1)/c' 
_shelx_refln_list_code          4 
_shelx_F_calc_maximum      155.22 
_exptl_crystal_F_000       600.00 
_reflns_d_resolution_high  0.7828 
 
loop_ 
 _symmetry_equiv_pos_as_xyz 
 'x, y, z' 
 '-x, y+1/2, -z+1/2' 
 '-x, -y, -z' 
 'x, -y-1/2, z-1/2' 
 
_cell_length_a    11.5488 
_cell_length_b    13.4244 
_cell_length_c     9.6207 
_cell_angle_alpha  90.000 
_cell_angle_beta  107.873 
_cell_angle_gamma  90.000 
 
_shelx_F_squared_multiplier     1.000 
 
loop_ 
 _refln_index_h 
 _refln_index_k 
 _refln_index_l 
 _refln_F_squared_calc 
 _refln_F_squared_meas 
 _refln_F_squared_sigma 
 _refln_observed_status 
   1   0   0      303.54      299.65      4.56 o 
   2   0   0     2330.74     2467.31     30.57 o 
   3   0   0       31.42       20.36      1.13 o 
   4   0   0     4472.43     4130.77     46.03 o 
   5   0   0        4.67        2.10      1.01 o 
   6   0   0       54.21       44.40      2.20 o 
   7   0   0      346.77      402.86      6.65 o 
   8   0   0      158.17      142.44      4.06 o 
   9   0   0      258.19      264.30      5.91 o 
  10   0   0        0.00        3.04      2.36 o 
  11   0   0       23.95       24.49      3.88 o 
  12   0   0        1.27       -1.86      2.20 o 
  13   0   0        5.06        4.73      2.87 o 
  14   0   0        3.95        2.87      3.21 o 
   1   1   0     1533.95     1392.91     12.65 o 
   2   1   0      898.40      893.67      9.73 o 
   3   1   0    10516.61     8919.45     69.91 o 
   4   1   0     1803.19     1790.88     11.82 o 
   5   1   0      624.39      643.23      5.63 o 
   6   1   0       12.75       10.79      0.88 o 
   7   1   0       41.22       44.76      1.63 o 
   8   1   0      172.20      170.65      3.10 o 
   9   1   0      226.34      237.04      4.75 o 
  10   1   0       96.00       88.83      3.21 o 
  11   1   0       14.91       16.57      2.50 o 
  12   1   0        5.04        5.63      2.07 o 
  13   1   0        3.40        3.63      2.15 o 
  14   1   0        2.28        1.35      3.21 o 
   0   2   0     1023.55      922.10     12.16 o 
   1   2   0      103.52       99.00      2.79 o 
   2   2   0      948.24      918.25      6.34 o 
   3   2   0      158.31      116.58      1.78 o 
   4   2   0     1723.22     1828.22     15.68 o 
   5   2   0      194.91      195.70      3.80 o 
   6   2   0      248.85      242.37      3.31 o 
   7   2   0       30.88       27.50      1.31 o 
   8   2   0       26.52       29.20      1.45 o 
   9   2   0       25.01       24.53      1.79 o 
  10   2   0       41.64       40.66      2.36 o 
  11   2   0       55.07       51.05      2.76 o 
  12   2   0        0.78        0.84      1.73 o 
  13   2   0        7.89        7.09      3.21 o 
   1   3   0     2517.48     2330.44     14.11 o 
   2   3   0       59.91       60.78      1.19 o 
   3   3   0     2252.62     2079.30     13.37 o 
   4   3   0      227.81      231.52      2.48 o 
   5   3   0     1361.68     1452.11     14.19 o 
   6   3   0       51.23       59.58      1.66 o 
   7   3   0      620.73      652.65     10.64 o 
   8   3   0        4.58        5.20      1.15 o 
   9   3   0      274.05      287.78      7.38 o 
  10   3   0       34.01       35.94      2.31 o 
  11   3   0        8.35        8.65      1.84 o 
  12   3   0       63.47       82.77      6.76 o 
  13   3   0        8.06        2.36      3.04 o 
   0   4   0     1295.15     1251.83      9.45 o 
   1   4   0        3.18        3.50      0.93 o 
   2   4   0      999.10      960.92      6.85 o 
   3   4   0     1275.62     1222.28      8.80 o 
   4   4   0      800.63      805.29      9.48 o 
   5   4   0     1159.80     1163.88      7.94 o 
   6   4   0      195.15      222.86      6.12 o 
   7   4   0       59.30       50.10      2.17 o 
   8   4   0        0.06       -0.37      0.81 o 
   9   4   0       65.95       59.74      2.71 o 
  10   4   0       30.33       29.17      2.19 o 
  11   4   0        4.46        4.30      1.70 o 
  12   4   0        6.54        4.69      1.99 o 
  13   4   0       12.13       11.99      4.05 o 
   1   5   0      369.69      376.26      2.86 o 
   2   5   0      115.11      119.87      1.64 o 
   3   5   0      153.58      186.56      2.61 o 
   4   5   0       65.25       65.34      1.97 o 
   5   5   0      526.85      577.63      5.85 o 
   6   5   0       34.62       31.60      1.70 o 
   7   5   0       31.39       34.96      1.94 o 
   8   5   0       12.50       13.54      1.49 o 
   9   5   0       39.61       33.37      2.67 o 
  10   5   0        0.61       -0.93      1.31 o 
  11   5   0        2.35        3.59      1.73 o 
  12   5   0        0.21        2.47      1.94 o 
  13   5   0       14.17       16.55      4.39 o 
   0   6   0      120.01      129.82      2.31 o 
   1   6   0       20.84       19.34      0.70 o 
   2   6   0     2001.10     1933.22     11.96 o 
   3   6   0        8.94        8.64      1.32 o 
   4   6   0      226.12      229.15      3.27 o 
   5   6   0      457.69      478.63      5.32 o 
   6   6   0       47.13       50.89      1.85 o 
   7   6   0       11.14       14.12      1.85 o 
   8   6   0       41.79       49.12      3.15 o 
   9   6   0        4.61        4.74      1.70 o 
  10   6   0        4.44        4.21      1.83 o 
  11   6   0        6.11        3.80      1.94 o 
  12   6   0       56.95       68.72      6.67 o 
  13   6   0       11.41       13.71      2.68 o 
   1   7   0      189.97      153.47      1.93 o 
   2   7   0      106.24      107.28      1.90 o 
   3   7   0     1775.41     1744.20     16.73 o 
   4   7   0      140.43      139.63      2.64 o 
   5   7   0        0.59       -0.08      0.64 o 
   6   7   0       41.49       45.28      4.42 o 
   7   7   0      184.69      183.09      5.34 o 
   8   7   0      136.24      135.16      6.76 o 
   9   7   0       26.63       29.28      2.76 o 
  10   7   0        0.26        3.09      1.66 o 
  11   7   0       17.78       14.53      2.43 o 
  12   7   0        7.14        7.35      2.19 o 
   0   8   0      145.45      145.96      2.45 o 
   1   8   0      608.64      637.05      4.72 o 
   2   8   0      495.12      512.88      4.17 o 
   3   8   0       92.52      110.96      1.85 o 
   4   8   0       22.85       26.51      1.62 o 
   5   8   0       70.68       65.95      3.28 o 
   6   8   0       33.08       36.86      2.11 o 
   7   8   0      585.94      591.81      8.32 o 
   8   8   0      386.83      382.08     14.02 o 
   9   8   0       52.08       48.48      7.52 o 
  10   8   0      124.09      131.58      5.39 o 
  11   8   0       58.09       67.90      5.91 o 
  12   8   0        5.00        4.82      2.11 o 
   1   9   0      106.90      125.64      1.98 o 
   2   9   0       84.00       83.66      1.68 o 
   3   9   0      184.50      183.37      2.79 o 
   4   9   0      686.77      663.75      8.51 o 
   5   9   0      135.81      128.69      3.56 o 
   6   9   0      332.15      337.25      5.99 o 
   7   9   0      273.97      273.41      5.61 o 
   8   9   0        3.21        3.07      1.61 o 
   9   9   0        2.88        2.21      1.66 o 
  10   9   0       65.01       73.54      8.53 o 
  11   9   0       23.56       28.52      5.41 o 
   0  10   0     1218.86     1133.18      9.31 o 
   1  10   0      438.51      437.70      4.53 o 
   2  10   0      488.57      495.93      4.95 o 
   3  10   0      529.61      521.35      5.92 o 
   4  10   0       11.28       11.91      1.26 o 
   5  10   0       83.30       86.07      3.11 o 
   6  10   0        6.00        7.99      2.16 o 
   7  10   0       21.62       18.60      1.91 o 
   8  10   0       16.70       18.85      2.50 o 
   9  10   0       11.15       14.07      2.57 o 
  10  10   0        0.42       -0.24      1.70 o 
  11  10   0       19.04       22.15      3.08 o 
   1  11   0      569.92      579.82      5.15 o 
   2  11   0      805.24      797.66     10.37 o 
   3  11   0       71.19       79.89      2.42 o 
   4  11   0       18.74       18.37      1.68 o 
   5  11   0        0.47       -0.17      1.35 o 
   6  11   0      156.91      155.51      4.32 o 
   7  11   0        4.18        2.39      1.34 o 
   8  11   0        7.75       11.87      2.38 o 
   9  11   0       15.56       15.31      4.14 o 
  10  11   0       11.84       13.87      3.38 o 
   0  12   0       14.79       17.87      3.12 o 
   1  12   0        0.66       -0.39      0.99 o 
   2  12   0        0.02        1.17      1.00 o 
   3  12   0       14.09       12.31      1.51 o 
   4  12   0       11.26       10.28      1.49 o 
   5  12   0       16.68       16.75      1.85 o 
   6  12   0       43.03       35.95      2.42 o 
   7  12   0        3.01        4.30      1.47 o 
   8  12   0        3.63        2.09      1.94 o 
   9  12   0        2.32        4.41      2.96 o 
  10  12   0        0.00        2.11      1.91 o 
   1  13   0      143.74      140.69      4.49 o 
   2  13   0       37.94       37.29      2.69 o 
   3  13   0        1.25        0.08      2.45 o 
   4  13   0        2.26        2.49      1.19 o 
   5  13   0        3.46        3.47      1.34 o 
   6  13   0        6.52        7.56      1.63 o 
   7  13   0        0.27       -1.20      1.24 o 
   8  13   0        0.73        1.63      1.85 o 
   9  13   0        1.45       -1.83      1.66 o 
   0  14   0       62.36       61.93      3.40 o 
   1  14   0        1.06        2.16      1.42 o 
   2  14   0        0.28        0.36      1.77 o 
   3  14   0        0.84       -0.42      1.31 o 
   4  14   0       12.83       13.80      2.21 o 
   5  14   0        1.08        0.84      1.55 o 
   6  14   0        7.66        4.92      2.53 o 
   7  14   0        0.19        0.04      1.64 o 
   8  14   0       25.59       26.28      3.28 o 
   1  15   0       23.90       26.93      2.67 o 
   2  15   0       36.41       37.66      5.74 o 
   3  15   0       30.82       36.05      3.04 o 
   4  15   0       46.76       53.59      3.63 o 
   5  15   0        6.65        4.82      2.70 o 
   6  15   0       15.66       13.61      2.63 o 
   2  16   0        0.01        1.14      1.61 o 
   3  16   0       29.56       29.15      2.99 o 
   4  16   0        0.52       -0.53      2.53 o 
   5  16   0        2.96        3.68      2.14 o 
 -14   1   1        6.83        7.04      2.62 o 
 -13   1   1        0.23        0.17      1.91 o 
 -12   1   1        2.04       -0.08      1.61 o 
 -11   1   1        0.07        0.79      1.42 o 
 -10   1   1       11.91       11.54      2.36 o 
  -9   1   1       26.68       24.19      1.74 o 
  -8   1   1      402.30      440.62      4.99 o 
  -7   1   1       57.03       49.39      1.66 o 
  -6   1   1       81.52       86.15      2.90 o 
  -5   1   1       28.34       25.19      0.95 o 
  -4   1   1      515.97      476.47      4.25 o 
  -3   1   1     4132.63     3796.02     33.84 o 
  -2   1   1     4047.02     3877.57     47.30 o 
  -1   1   1     4423.20     3799.87    214.77 o 
   0   1   1     1260.01     1207.18      9.18 o 
   1   1   1     5068.40     4297.75     43.54 o 
   2   1   1    24092.17    16626.65    201.61 o 
   3   1   1     3847.21     3627.48     42.67 o 
   4   1   1        5.88        4.16      0.58 o 
   5   1   1     1016.67      987.59      9.39 o 
   6   1   1     1050.00     1091.40      8.92 o 
   7   1   1       17.00       13.96      1.13 o 
   8   1   1       21.91       24.63      1.44 o 
   9   1   1       18.02       17.74      1.37 o 
  10   1   1        0.16       -0.47      1.03 o 
  11   1   1       16.66       19.09      3.80 o 
  12   1   1        8.31        6.33      2.21 o 
  13   1   1       10.33       13.68      3.88 o 
 -14   2   1        0.21       -0.20      2.21 o 
 -13   2   1       14.25       10.59      2.57 o 
 -12   2   1       71.94       73.68      4.53 o 
 -11   2   1        3.44        1.99      2.62 o 
 -10   2   1       63.91       58.28      4.26 o 
  -9   2   1       81.03       82.98      2.88 o 
  -8   2   1      219.50      215.31      4.25 o 
  -7   2   1     2321.65     2257.73     16.19 o 
  -6   2   1       52.82       38.11      1.24 o 
  -5   2   1      789.93      814.00      6.79 o 
  -4   2   1     1387.35     1344.26      9.41 o 
  -3   2   1    20815.28    15138.55    200.11 o 
  -2   2   1     1418.60     1473.68      9.73 o 
  -1   2   1        2.13        3.29      0.37 o 
   0   2   1     1722.87     1664.61     29.67 o 
   1   2   1     5174.41     4646.10     37.02 o 
   2   2   1     4573.37     4174.59     35.77 o 
   3   2   1     1039.98     1108.37     16.41 o 
   4   2   1      135.03      153.68      2.88 o 
   5   2   1      630.16      702.76      6.58 o 
   6   2   1      396.07      409.18      4.66 o 
   7   2   1        2.73        3.08      0.80 o 
   8   2   1        0.18        0.06      0.77 o 
   9   2   1      107.80      109.12      4.54 o 
  10   2   1       47.64       48.99      2.67 o 
  11   2   1        9.82        8.33      1.63 o 
  12   2   1       15.68       11.65      3.55 o 
  13   2   1        0.13        2.20      2.87 o 
 -14   3   1        4.41        7.09      3.72 o 
 -13   3   1       39.50       41.21      5.57 o 
 -12   3   1       51.88       52.49      4.00 o 
 -11   3   1        4.02        3.93      1.40 o 
 -10   3   1       32.49       30.57      2.14 o 
  -9   3   1        7.93       11.09      1.44 o 
  -8   3   1        8.61       12.40      1.34 o 
  -7   3   1      109.93      103.84      2.90 o 
  -6   3   1      415.38      410.10      4.73 o 
  -5   3   1        1.40        4.78      1.21 o 
  -4   3   1     1164.71     1122.50      8.41 o 
  -3   3   1     2695.32     2562.97     16.08 o 
  -2   3   1     5424.65     4994.06     39.62 o 
  -1   3   1     1218.29     1205.30     13.02 o 
   0   3   1     1103.93     1133.03     18.21 o 
   1   3   1     1473.28     1353.57     16.15 o 
   2   3   1     5388.47     4936.13     47.46 o 
   3   3   1      367.16      379.02      4.32 o 
   4   3   1     2111.03     2074.77     13.79 o 
   5   3   1      138.67      156.17      2.58 o 
   6   3   1      279.49      286.61      4.45 o 
   7   3   1       44.33       49.28      1.95 o 
   8   3   1       19.74       20.73      1.98 o 
   9   3   1        7.68        6.23      1.36 o 
  10   3   1        0.45        1.39      1.22 o 
  11   3   1        0.09        2.61      1.58 o 
  12   3   1        7.55       10.64      3.55 o 
  13   3   1       14.77       13.85      4.05 o 
 -13   4   1       22.81       15.54      4.22 o 
 -12   4   1       42.93       43.92      5.57 o 
 -11   4   1       59.96       51.61      2.86 o 
 -10   4   1       42.15       44.02      3.08 o 
  -9   4   1        0.05        0.54      1.02 o 
  -8   4   1       26.91       26.21      2.67 o 
  -7   4   1      134.21      153.20      3.57 o 
  -6   4   1      652.70      697.82      6.72 o 
  -5   4   1       89.55       89.44      2.03 o 
  -4   4   1      236.34      259.73      3.26 o 
  -3   4   1      625.20      568.99      5.03 o 
  -2   4   1      341.07      332.14      3.92 o 
  -1   4   1     1839.52     1744.25      8.97 o 
   0   4   1      682.25      621.87      3.87 o 
   1   4   1     2322.07     2219.72     12.56 o 
   2   4   1      448.52      471.24      4.08 o 
   3   4   1     1356.89     1361.11     11.21 o 
   4   4   1       21.69       20.29      2.07 o 
   5   4   1      637.72      611.86      5.80 o 
   6   4   1      172.44      177.18      3.00 o 
   7   4   1       31.40       32.62      1.54 o 
   8   4   1       38.21       30.84      2.40 o 
   9   4   1       70.60       74.33      3.69 o 
  10   4   1       10.36       10.97      2.02 o 
  11   4   1        0.00        0.51      1.54 o 
  12   4   1        5.25        4.99      2.96 o 
  13   4   1       19.82       20.61      4.73 o 
 -13   5   1        0.80       -3.29      2.20 o 
 -12   5   1       11.40       11.70      2.39 o 
 -11   5   1        5.60        6.54      1.99 o 
 -10   5   1      541.48      562.00      8.60 o 
  -9   5   1       15.81       16.47      1.71 o 
  -8   5   1      142.33      150.92      3.84 o 
  -7   5   1      126.34      118.48      2.75 o 
  -6   5   1      351.46      317.12      4.31 o 
  -5   5   1      507.44      543.23      6.19 o 
  -4   5   1       25.90       42.06      1.41 o 
  -3   5   1     4041.75     3968.75     25.01 o 
  -2   5   1     1246.11     1131.41      6.94 o 
  -1   5   1      482.84      525.78      3.60 o 
   0   5   1      629.01      602.67      3.71 o 
   1   5   1        3.64        2.18      0.72 o 
   2   5   1       56.64       48.77      1.17 o 
   3   5   1       39.97       32.30      1.14 o 
   4   5   1      356.85      379.21      4.87 o 
   5   5   1     1459.67     1368.22     12.38 o 
   6   5   1      249.74      258.95      3.74 o 
   7   5   1      342.88      359.73      7.52 o 
   8   5   1       38.22       33.28      2.60 o 
   9   5   1      124.29      122.42      4.66 o 
  10   5   1        0.24        1.38      1.61 o 
  11   5   1       39.23       41.41      3.44 o 
  12   5   1       10.36       12.84      2.60 o 
  13   5   1        3.98        6.01      2.35 o 
 -13   6   1        6.38        3.99      2.26 o 
 -12   6   1       72.61       67.71      4.26 o 
 -11   6   1       62.50       67.48      4.01 o 
 -10   6   1      253.29      250.17      6.80 o 
  -9   6   1       49.35       46.29      3.12 o 
  -8   6   1       63.15       61.74      2.68 o 
  -7   6   1        3.77        5.53      1.00 o 
  -6   6   1       80.85       80.20      2.22 o 
  -5   6   1       48.66       41.34      1.85 o 
  -4   6   1      136.82      137.69      2.53 o 
  -3   6   1      540.54      603.06      4.30 o 
  -2   6   1      892.41      974.01      6.54 o 
  -1   6   1     4164.75     4251.74     20.63 o 
   0   6   1      827.89      833.70      4.93 o 
   1   6   1     1797.81     1731.50      9.47 o 
   2   6   1       71.95       85.17      1.47 o 
   3   6   1      840.93      804.03      9.68 o 
   4   6   1       76.06       75.70      1.86 o 
   5   6   1      296.73      316.19      6.42 o 
   6   6   1      149.36      157.88      6.42 o 
   7   6   1       59.01       56.55      3.15 o 
   8   6   1       84.43       75.83      3.80 o 
   9   6   1       36.56       25.15      2.67 o 
  10   6   1        3.08        1.76      1.73 o 
  11   6   1       17.18       19.37      6.50 o 
  12   6   1       13.43       14.00      2.79 o 
 -13   7   1       33.89       38.89      3.81 o 
 -12   7   1        0.66        2.17      2.03 o 
 -11   7   1        0.11       -0.31      1.50 o 
 -10   7   1       48.16       48.09      3.51 o 
  -9   7   1       55.06       57.55      3.58 o 
  -8   7   1       35.47       35.21      2.27 o 
  -7   7   1      147.73      136.27      3.14 o 
  -6   7   1      201.35      185.46      3.98 o 
  -5   7   1      118.50      123.94      2.71 o 
  -4   7   1       22.50       21.57      1.13 o 
  -3   7   1       16.71       25.06      0.89 o 
  -2   7   1       15.43       18.51      0.77 o 
  -1   7   1      590.37      659.06      4.80 o 
   0   7   1      360.20      337.37      2.82 o 
   1   7   1      308.28      321.94      2.92 o 
   2   7   1      102.28       97.52      1.56 o 
   3   7   1        5.70        3.79      0.85 o 
   4   7   1       97.31       98.15      3.98 o 
   5   7   1       19.68       20.85      3.12 o 
   6   7   1       14.15       10.52      3.12 o 
   7   7   1       15.01       19.85      2.19 o 
   8   7   1       31.97       38.37      7.35 o 
   9   7   1       54.78       57.06      6.42 o 
  10   7   1        0.48        1.54      1.73 o 
  11   7   1       49.13       43.40      3.68 o 
  12   7   1        4.41        5.18      2.19 o 
 -12   8   1        0.55        3.44      2.11 o 
 -11   8   1       20.62       17.94      3.55 o 
 -10   8   1        0.08       -1.94      1.42 o 
  -9   8   1        0.75        0.45      1.77 o 
  -8   8   1       41.62       42.02      2.50 o 
  -7   8   1       13.51       15.15      1.68 o 
  -6   8   1      354.00      358.34      6.11 o 
  -5   8   1      243.97      217.21      3.71 o 
  -4   8   1      151.01      163.68      3.16 o 
  -3   8   1       87.72       62.57      1.40 o 
  -2   8   1       32.02       35.15      1.08 o 
  -1   8   1      703.91      706.23      5.08 o 
   0   8   1      219.12      227.42      2.38 o 
   1   8   1      168.98      155.66      2.04 o 
   2   8   1        5.66        3.94      0.65 o 
   3   8   1        0.11        0.57      0.77 o 
   4   8   1        0.07        0.26      0.85 o 
   5   8   1        7.29        6.33      1.23 o 
   6   8   1      381.50      382.15      7.84 o 
   7   8   1        4.64        5.10      1.73 o 
   8   8   1      133.05      141.61      5.22 o 
   9   8   1       42.47       45.63      3.56 o 
  10   8   1       34.18       45.35      3.63 o 
  11   8   1       12.30       12.53      2.57 o 
 -12   9   1       18.62       11.82      3.04 o 
 -11   9   1       17.25       17.98      2.96 o 
 -10   9   1        1.98        3.15      1.78 o 
  -9   9   1       83.18       81.46      8.28 o 
  -8   9   1      153.79      155.45      4.38 o 
  -7   9   1        0.18        0.20      1.04 o 
  -6   9   1      631.08      652.78      8.57 o 
  -5   9   1      234.96      222.73      4.48 o 
  -4   9   1      118.24      121.71      3.22 o 
  -3   9   1        1.21        1.17      0.61 o 
  -2   9   1      246.81      275.75      2.98 o 
  -1   9   1        0.61        1.84      0.61 o 
   0   9   1     1145.16     1142.65      6.40 o 
   1   9   1       18.28       22.65      1.18 o 
   2   9   1      194.21      175.98      2.79 o 
   3   9   1      878.83      880.34      9.58 o 
   4   9   1      452.66      441.22      9.32 o 
   5   9   1      162.73      163.06      4.14 o 
   6   9   1        0.48        1.48      3.12 o 
   7   9   1       47.14       49.70      3.39 o 
   8   9   1        0.08        0.68      1.52 o 
   9   9   1       16.03       22.25      3.72 o 
  10   9   1       11.89        9.93      2.35 o 
  11   9   1       10.03       10.74      2.57 o 
 -11  10   1        0.33        0.55      6.17 o 
 -10  10   1       15.14       16.96      2.60 o 
  -9  10   1        5.33        8.75      2.03 o 
  -8  10   1       27.03       24.39      2.20 o 
  -7  10   1        2.68        2.20      1.23 o 
  -6  10   1        0.22       -0.69      0.82 o 
  -5  10   1        0.06       -0.34      0.88 o 
  -4  10   1       63.91       63.72      3.00 o 
  -3  10   1      176.59      182.26      3.24 o 
  -2  10   1        8.47       10.17      0.79 o 
  -1  10   1       36.19       48.65      1.42 o 
   0  10   1       17.02       17.11      0.98 o 
   1  10   1       84.60       82.88      1.88 o 
   2  10   1      179.05      183.40      3.00 o 
   3  10   1        5.08        5.51      1.12 o 
   4  10   1      945.21      943.57     13.43 o 
   5  10   1      134.71      137.06      3.94 o 
   6  10   1        0.69       -0.14      1.37 o 
   7  10   1        0.07        0.01      1.37 o 
   8  10   1       13.37       15.58      2.45 o 
   9  10   1        0.05       -0.31      1.54 o 
  10  10   1        0.37        3.75      1.97 o 
 -11  11   1        0.34       -0.45      1.66 o 
 -10  11   1        2.98        2.20      1.79 o 
  -9  11   1        0.02        2.09      1.38 o 
  -8  11   1       30.04       30.77      2.43 o 
  -7  11   1        1.42        0.23      1.09 o 
  -6  11   1        1.44        1.20      1.04 o 
  -5  11   1        4.83        4.63      1.46 o 
  -4  11   1       31.85       28.33      1.92 o 
  -3  11   1      151.06      147.08      3.71 o 
  -2  11   1        1.68        2.69      1.64 o 
  -1  11   1        5.17        4.76      0.87 o 
   0  11   1        0.22        0.48      1.01 o 
   1  11   1      456.86      459.30      4.63 o 
   2  11   1       97.73       99.02      2.52 o 
   3  11   1      755.56      769.38      8.03 o 
   4  11   1       65.45       69.66      2.51 o 
   5  11   1       15.13       11.35      1.84 o 
   6  11   1       21.75       21.31      1.98 o 
   7  11   1       10.46       14.45      2.43 o 
   8  11   1        3.40        3.05      2.53 o 
   9  11   1       16.62       12.77      2.60 o 
  10  11   1        2.37        4.67      2.14 o 
 -10  12   1        1.84        2.00      1.73 o 
  -9  12   1       12.25       11.29      2.62 o 
  -8  12   1        8.31       14.15      2.04 o 
  -7  12   1       96.82      100.73      3.72 o 
  -6  12   1        6.28        4.45      1.41 o 
  -5  12   1       37.43       38.00      2.34 o 
  -4  12   1      146.30      146.74      5.70 o 
  -3  12   1       37.77       47.19      2.87 o 
  -2  12   1      293.27      285.62     12.67 o 
  -1  12   1       62.35       70.12      2.36 o 
   0  12   1     1155.23     1153.21     10.12 o 
   1  12   1      351.61      344.90      4.10 o 
   2  12   1      163.92      166.79      3.68 o 
   3  12   1        1.11        3.19      1.10 o 
   4  12   1       94.48      108.89      3.59 o 
   5  12   1       14.53       14.17      1.78 o 
   6  12   1       23.05       27.68      2.34 o 
   7  12   1        1.00        1.57      2.11 o 
   8  12   1       34.91       32.10      3.44 o 
   9  12   1       33.84       39.98      3.80 o 
  -9  13   1       10.11        4.89      2.47 o 
  -8  13   1        5.38        6.60      1.79 o 
  -7  13   1        0.56        1.76      1.30 o 
  -6  13   1        6.35        4.77      2.36 o 
  -5  13   1       40.47       42.31      3.11 o 
  -4  13   1       56.84       55.19      3.97 o 
  -3  13   1      205.52      204.35      5.85 o 
  -2  13   1        6.16       10.87      1.85 o 
  -1  13   1      270.73      265.52      6.45 o 
   0  13   1      274.77      293.41      4.68 o 
   1  13   1       78.14       81.97      2.62 o 
   2  13   1       23.33       21.96      1.91 o 
   3  13   1       77.72       78.21      3.10 o 
   4  13   1        1.49       -0.40      2.09 o 
   5  13   1       33.65       31.94      2.45 o 
   6  13   1        4.31        1.97      2.04 o 
   7  13   1        9.02       11.17      2.31 o 
   8  13   1        0.06        0.25      1.67 o 
  -8  14   1       10.03        8.52      2.38 o 
  -7  14   1        0.07        0.51      1.55 o 
  -6  14   1       37.87       40.73      3.97 o 
  -5  14   1        1.15        2.52      1.73 o 
  -4  14   1       73.97       79.92      9.80 o 
  -3  14   1        0.04       -0.64      3.38 o 
  -2  14   1       77.91       83.51      4.00 o 
  -1  14   1       15.51       17.18      2.96 o 
   0  14   1      136.40      139.85      3.96 o 
   1  14   1        0.78        0.17      1.04 o 
   2  14   1       27.16       27.71      2.08 o 
   3  14   1        0.99       -0.40      1.30 o 
   4  14   1       30.49       34.62      2.92 o 
   5  14   1        4.69        7.14      1.72 o 
   6  14   1        0.06        0.22      1.47 o 
   7  14   1        3.05        5.74      2.15 o 
  -7  15   1       10.23       13.60      2.62 o 
  -6  15   1       53.64       66.04      9.12 o 
  -5  15   1       35.59       38.93      5.57 o 
  -4  15   1        9.19        5.32      2.87 o 
  -3  15   1       64.74       68.52      9.80 o 
  -2  15   1       28.33       29.94      2.87 o 
  -1  15   1        0.05        1.47      1.49 o 
   0  15   1       26.55       21.11      3.38 o 
   1  15   1       11.09        7.94      2.70 o 
   2  15   1       11.88       13.64      2.14 o 
   3  15   1       20.94       22.33      4.81 o 
   4  15   1        0.08       -1.29      1.49 o 
   5  15   1        4.97       11.84      5.24 o 
   6  15   1        0.00        4.22      2.87 o 
  -5  16   1       53.94       65.46      7.85 o 
  -4  16   1        1.76        2.28      1.79 o 
  -3  16   1        5.39        5.51      1.94 o 
  -2  16   1        3.85        3.29      1.74 o 
  -1  16   1       79.39       84.06      4.40 o 
   2  16   1        0.65        1.01      2.20 o 
   3  16   1       19.21       20.44      2.69 o 
   4  16   1       51.29       65.10      4.12 o 
 -14   0   2        8.62        9.29      3.88 o 
 -13   0   2       72.94       62.84      6.59 o 
 -12   0   2       20.11       23.82      4.22 o 
 -11   0   2       55.72       51.01      5.24 o 
 -10   0   2       32.84       44.42      4.73 o 
  -9   0   2      297.44      266.38      9.80 o 
  -8   0   2        3.26        5.24      1.12 o 
  -7   0   2       13.94        9.53      1.15 o 
  -6   0   2      797.06      827.17     11.99 o 
  -5   0   2      928.37     1000.92     10.55 o 
  -4   0   2      533.78      573.03      5.26 o 
  -3   0   2        8.88        5.24      1.18 o 
  -2   0   2      168.80      168.24      4.73 o 
  -1   0   2       48.60       57.94      2.53 o 
   0   0   2      858.83      824.13     12.16 o 
   1   0   2    11803.28    10085.29    117.90 o 
   2   0   2    16112.75    12865.85    103.65 o 
   3   0   2     2898.72     2818.56     50.67 o 
   4   0   2       53.23       65.59      2.45 o 
   5   0   2       25.13       24.81      1.79 o 
   6   0   2       51.23       39.51      2.38 o 
   7   0   2       87.73       94.92      3.63 o 
   8   0   2       96.26       82.22      8.02 o 
   9   0   2        2.06        3.97      1.55 o 
  10   0   2       15.07       14.47      2.14 o 
  11   0   2        5.91        8.78      2.87 o 
  12   0   2        1.52        0.68      2.20 o 
 -14   1   2       12.19        6.65      2.50 o 
 -13   1   2        4.92        5.17      2.21 o 
 -12   1   2        9.99        9.36      2.33 o 
 -11   1   2       21.24       22.78      3.29 o 
 -10   1   2        0.01       -1.12      1.30 o 
  -9   1   2       14.16       19.61      2.35 o 
  -8   1   2      133.59      135.44      3.24 o 
  -7   1   2      644.37      645.03      5.90 o 
  -6   1   2        0.33        0.48      0.43 o 
  -5   1   2     3275.07     3177.02     23.18 o 
  -4   1   2      188.81      208.90      3.45 o 
  -3   1   2     1506.21     1453.31      9.73 o 
  -2   1   2     3205.98     2786.82     19.29 o 
  -1   1   2     6251.96     5944.18     50.40 o 
   0   1   2      165.47      226.34      2.44 o 
   1   1   2     5324.96     4710.77     32.32 o 
   2   1   2      875.07      805.48      7.14 o 
   3   1   2      324.81      365.36      8.19 o 
   4   1   2     1550.17     1531.94     12.56 o 
   5   1   2      353.46      366.90      4.41 o 
   6   1   2        2.58        0.80      0.74 o 
   7   1   2       56.73       64.38      2.15 o 
   8   1   2       78.54       83.01      2.50 o 
   9   1   2       23.46       25.36      1.68 o 
  10   1   2       17.76       23.59      2.07 o 
  11   1   2        5.08        5.83      2.03 o 
  12   1   2        8.41        6.93      3.04 o 
  13   1   2        0.09       -1.18      2.53 o 
 -14   2   2        3.97        5.69      2.45 o 
 -13   2   2       17.41       17.58      2.98 o 
 -12   2   2        3.28        3.63      2.03 o 
 -11   2   2       17.74       19.43      3.12 o 
 -10   2   2       26.54       29.94      2.03 o 
  -9   2   2       52.81       56.92      2.53 o 
  -8   2   2      501.92      507.51      6.88 o 
  -7   2   2       35.08       41.15      1.39 o 
  -6   2   2      117.91      123.32      2.36 o 
  -5   2   2      847.83      856.08      7.03 o 
  -4   2   2      807.42      850.12      6.70 o 
  -3   2   2      761.81      694.49      8.61 o 
  -2   2   2     8482.68     7430.58     80.07 o 
  -1   2   2     1693.71     1748.34     30.32 o 
   0   2   2        2.67        9.83      0.77 o 
   1   2   2       23.68       30.28      0.97 o 
   2   2   2     2728.04     2667.28     19.78 o 
   3   2   2      357.40      378.16      4.50 o 
   4   2   2        0.89        2.15      0.65 o 
   5   2   2      581.29      587.14      5.89 o 
   6   2   2      491.21      520.31      7.83 o 
   7   2   2      106.84      118.27      2.77 o 
   8   2   2       47.64       47.38      2.02 o 
   9   2   2       36.00       40.43      1.99 o 
  10   2   2        1.39        1.68      2.36 o 
  11   2   2        1.41       -1.39      1.46 o 
  12   2   2        0.14        2.36      2.87 o 
  13   2   2       13.19       14.36      4.05 o 
 -14   3   2       11.31        7.74      2.86 o 
 -13   3   2       15.85       18.74      3.10 o 
 -12   3   2       34.51       27.04      3.16 o 
 -11   3   2        9.19        5.74      1.55 o 
 -10   3   2      494.33      485.75      7.58 o 
  -9   3   2        5.59        5.31      1.19 o 
  -8   3   2      545.68      539.10      7.28 o 
  -7   3   2      230.22      220.40      3.53 o 
  -6   3   2     2146.82     2064.95     26.70 o 
  -5   3   2      262.46      298.04      4.63 o 
  -4   3   2      122.37      126.84      2.66 o 
  -3   3   2        9.24        6.42      0.73 o 
  -2   3   2      902.36      896.22     12.39 o 
  -1   3   2     4050.83     3708.98     27.23 o 
   0   3   2      445.97      427.30      3.85 o 
   1   3   2        1.02        2.19      0.59 o 
   2   3   2     1254.19     1210.99     22.32 o 
   3   3   2      926.53     1022.17     14.67 o 
   4   3   2      484.04      474.50      6.80 o 
   5   3   2        9.87       15.62      3.27 o 
   6   3   2        0.03       -0.87      0.81 o 
   7   3   2       37.45       33.78      1.63 o 
   8   3   2        3.94        1.36      0.90 o 
   9   3   2       18.35       18.58      2.35 o 
  10   3   2        1.37       -1.25      1.34 o 
  11   3   2       93.48       90.65      4.57 o 
  12   3   2        5.64        6.93      2.62 o 
 -14   4   2        1.56        3.38      3.21 o 
 -13   4   2       19.20       27.87      4.90 o 
 -12   4   2       18.35       15.06      4.22 o 
 -11   4   2       59.58       57.57      3.01 o 
 -10   4   2      276.43      296.14      5.89 o 
  -9   4   2      171.34      188.98      4.42 o 
  -8   4   2      281.31      278.06      4.35 o 
  -7   4   2      354.96      379.70      4.91 o 
  -6   4   2     2374.11     2262.47     18.77 o 
  -5   4   2       82.20      113.56      2.34 o 
  -4   4   2      546.98      569.52      6.39 o 
  -3   4   2      331.01      377.69      4.01 o 
  -2   4   2     1105.54     1152.01      8.50 o 
  -1   4   2       70.27       91.28      1.44 o 
   0   4   2     1525.15     1423.41     11.13 o 
   1   4   2       33.28       32.65      1.66 o 
   2   4   2       39.87       68.67      2.87 o 
   3   4   2     1852.41     1891.90     14.89 o 
   4   4   2     1170.52     1159.63     10.51 o 
   5   4   2       31.71       34.61      1.42 o 
   6   4   2      430.80      449.30      5.28 o 
   7   4   2      294.12      297.38      5.18 o 
   8   4   2        4.43        4.22      2.36 o 
   9   4   2        0.60       -1.65      1.49 o 
  10   4   2        0.40        2.57      1.66 o 
  11   4   2       38.55       37.46      3.27 o 
  12   4   2       10.28        6.72      2.31 o 
 -13   5   2       80.42       67.57      7.09 o 
 -12   5   2        2.18        3.67      1.95 o 
 -11   5   2        0.00        0.09      1.26 o 
 -10   5   2       10.39       16.50      1.86 o 
  -9   5   2        0.58        1.22      1.70 o 
  -8   5   2      183.18      192.06      4.10 o 
  -7   5   2      302.45      301.98      4.95 o 
  -6   5   2      175.65      163.51      3.02 o 
  -5   5   2      813.83      825.66      7.46 o 
  -4   5   2     1974.50     2088.88     15.16 o 
  -3   5   2        0.95        1.20      0.69 o 
  -2   5   2      527.86      595.98      6.22 o 
  -1   5   2      657.22      694.43      4.69 o 
   0   5   2      206.69      217.49      2.00 o 
   1   5   2      391.71      412.65      6.23 o 
   2   5   2       10.09       17.31      1.49 o 
   3   5   2       94.36       90.43      1.88 o 
   4   5   2      102.51      111.94      2.48 o 
   5   5   2       37.53       42.54      2.62 o 
   6   5   2        7.49        5.44      1.15 o 
   7   5   2       25.37       23.62      2.38 o 
   8   5   2        4.42        3.37      1.61 o 
   9   5   2       34.61       34.07      2.96 o 
  10   5   2       36.13       37.84      3.29 o 
  11   5   2       57.36       56.33      3.97 o 
  12   5   2        1.83        1.25      2.02 o 
 -13   6   2        3.60        0.68      2.70 o 
 -12   6   2       61.50       47.30      3.65 o 
 -11   6   2       91.18       99.13      4.73 o 
 -10   6   2       32.95       31.61      2.40 o 
  -9   6   2      269.10      283.52      4.92 o 
  -8   6   2      235.10      227.27      4.15 o 
  -7   6   2        3.28        3.56      0.87 o 
  -6   6   2      153.98      134.11      2.86 o 
  -5   6   2        3.43        7.61      7.53 o 
  -4   6   2      269.04      243.11      2.78 o 
  -3   6   2      790.03      945.94      7.81 o 
  -2   6   2     1697.74     1713.44     11.47 o 
  -1   6   2     2539.66     2751.90     14.13 o 
   0   6   2      314.78      324.09      2.67 o 
   1   6   2       72.40       55.75      2.58 o 
   2   6   2       45.21       39.23      2.62 o 
   3   6   2       11.15       15.88      1.70 o 
   4   6   2       61.41       70.91      3.03 o 
   5   6   2       52.12       48.38      2.79 o 
   6   6   2       22.92       22.35      4.05 o 
   7   6   2        5.50        6.39      1.70 o 
   8   6   2      229.13      222.07      6.42 o 
   9   6   2        1.88       -2.77      1.86 o 
  10   6   2       33.70       33.78      4.22 o 
  11   6   2        1.55        1.81      1.95 o 
  12   6   2       33.72       36.42      8.19 o 
 -13   7   2        4.09        7.16      2.14 o 
 -12   7   2       21.91       22.69      5.15 o 
 -11   7   2       10.93       12.76      3.38 o 
 -10   7   2       40.46       40.63      3.15 o 
  -9   7   2      413.14      429.97      7.18 o 
  -8   7   2      102.95       94.66      2.83 o 
  -7   7   2       68.49       72.28      2.41 o 
  -6   7   2       22.12       19.87      1.32 o 
  -5   7   2       54.83       51.84      1.83 o 
  -4   7   2      343.14      345.99      3.61 o 
  -3   7   2      118.86       95.37      1.49 o 
  -2   7   2       45.53       62.49      1.32 o 
  -1   7   2      514.25      498.07      3.89 o 
   0   7   2     2230.33     2318.84     12.00 o 
   1   7   2      515.18      528.38      4.84 o 
   2   7   2      724.73      722.44      7.80 o 
   3   7   2      414.37      411.67      7.26 o 
   4   7   2      127.21      123.78      3.99 o 
   5   7   2      199.73      198.74      5.43 o 
   6   7   2      181.72      188.22      5.58 o 
   7   7   2        0.59        0.05      2.20 o 
   8   7   2       68.10       83.57      4.21 o 
   9   7   2       26.24       21.23      5.74 o 
  10   7   2        0.54       -0.84      1.73 o 
  11   7   2        8.90        7.03      3.21 o 
 -12   8   2        5.97        5.07      2.03 o 
 -11   8   2        1.33        0.38      1.61 o 
 -10   8   2        1.42        3.34      1.66 o 
  -9   8   2       72.10       71.24      3.11 o 
  -8   8   2       45.00       53.08      4.41 o 
  -7   8   2       42.63       42.67      1.98 o 
  -6   8   2      112.82      114.79      2.82 o 
  -5   8   2        1.64        5.00      2.56 o 
  -4   8   2      218.44      227.56      3.96 o 
  -3   8   2      117.96      132.06      2.62 o 
  -2   8   2      289.03      267.86      3.26 o 
  -1   8   2       54.45       53.46      1.26 o 
   0   8   2       98.96      114.12      1.97 o 
   1   8   2      178.65      181.78      2.76 o 
   2   8   2       10.12       11.61      1.32 o 
   3   8   2       40.78       50.45      2.19 o 
   4   8   2       13.60       10.59      1.58 o 
   5   8   2       12.56       12.80      1.83 o 
   6   8   2       40.39       50.83      3.29 o 
   7   8   2        1.74        1.69      1.55 o 
   8   8   2        3.94        2.62      1.66 o 
   9   8   2       10.32       13.44      2.43 o 
  10   8   2       14.86       13.38      2.67 o 
  11   8   2        1.94        3.91      2.21 o 
 -12   9   2        1.63        1.40      3.04 o 
 -11   9   2        5.74        6.76      2.07 o 
 -10   9   2        7.46        7.00      1.81 o 
  -9   9   2        8.61       10.95      1.68 o 
  -8   9   2        0.48       -1.45      0.97 o 
  -7   9   2       19.75       21.34      1.82 o 
  -6   9   2        8.27        7.47      1.32 o 
  -5   9   2       84.42       76.60      2.36 o 
  -4   9   2        1.91        3.87      0.90 o 
  -3   9   2        0.61        1.16      0.71 o 
  -2   9   2       13.23       11.60      0.79 o 
  -1   9   2       65.46       66.25      2.53 o 
   0   9   2        0.56        1.08      0.57 o 
   1   9   2        0.02        1.19      0.60 o 
   2   9   2       11.55       12.04      1.11 o 
   3   9   2      207.00      188.76      4.84 o 
   4   9   2       28.36       28.26      3.63 o 
   5   9   2        2.38        1.92      2.70 o 
   6   9   2      175.69      174.19      5.70 o 
   7   9   2        0.00       -0.76      1.60 o 
   8   9   2        1.36        1.95      1.70 o 
   9   9   2        0.93        3.00      1.83 o 
  10   9   2        0.03        0.11      1.74 o 
 -11  10   2       14.74        9.91      2.31 o 
 -10  10   2        2.31        2.11      1.38 o 
  -9  10   2       64.58       57.67      3.06 o 
  -8  10   2        0.16        0.16      1.39 o 
  -7  10   2       54.94       59.73      2.82 o 
  -6  10   2      153.79      137.44      3.77 o 
  -5  10   2        5.10        3.46      1.04 o 
  -4  10   2      100.40       92.67      3.46 o 
  -3  10   2        2.85        3.29      0.86 o 
  -2  10   2       57.15       55.14      2.07 o 
  -1  10   2      300.11      306.66      3.75 o 
   0  10   2      262.10      254.87      3.25 o 
   1  10   2        3.46        5.52      0.82 o 
   2  10   2      629.53      612.48      6.80 o 
   3  10   2     1198.78     1203.35     10.78 o 
   4  10   2        2.47        2.63      2.28 o 
   5  10   2      543.00      585.92     10.55 o 
   6  10   2       48.18       47.08      4.98 o 
   7  10   2        6.88        5.52      1.97 o 
   8  10   2        3.37        3.97      1.91 o 
   9  10   2        3.31        5.07      2.03 o 
  10  10   2       15.50       17.65      2.92 o 
 -11  11   2       16.65       19.25      4.81 o 
 -10  11   2        0.92        0.32      1.40 o 
  -9  11   2       12.14       14.07      1.98 o 
  -8  11   2       10.07       12.43      1.82 o 
  -7  11   2      108.21      114.37      3.83 o 
  -6  11   2       58.22       49.15      2.87 o 
  -5  11   2       31.89       37.80      2.34 o 
  -4  11   2       42.74       40.35      2.18 o 
  -3  11   2      189.02      199.22      5.43 o 
  -2  11   2       48.76       48.03      3.52 o 
  -1  11   2        4.19        1.85      0.78 o 
   0  11   2      150.01      143.41      2.55 o 
   1  11   2      914.41      928.68      7.34 o 
   2  11   2      670.09      661.71      6.13 o 
   3  11   2       91.53       91.47      3.29 o 
   4  11   2        4.82        4.30      1.44 o 
   5  11   2      101.02      101.24      4.52 o 
   6  11   2        0.47       -2.06      1.37 o 
   7  11   2        0.26        0.70      1.54 o 
   8  11   2        0.20        1.18      1.79 o 
   9  11   2       21.66       25.59      7.43 o 
 -10  12   2        0.65        1.17      1.43 o 
  -9  12   2       16.70       18.60      2.27 o 
  -8  12   2        1.26        2.49      1.43 o 
  -7  12   2       50.94       48.37      2.73 o 
  -6  12   2       17.76       17.69      1.92 o 
  -5  12   2        2.17        1.08      2.11 o 
  -4  12   2       59.00       56.94      3.22 o 
  -3  12   2        9.03        5.31      1.61 o 
  -2  12   2        0.00       -0.90      2.20 o 
  -1  12   2       23.17       25.76      1.98 o 
   0  12   2       10.74       13.25      1.21 o 
   1  12   2      489.55      509.46      5.24 o 
   2  12   2      183.16      183.83      3.18 o 
   3  12   2        0.00       -0.49      0.97 o 
   4  12   2       11.43       14.43      1.57 o 
   5  12   2       38.92       39.29      2.59 o 
   6  12   2       45.04       44.58      3.80 o 
   7  12   2        2.09        4.14      2.45 o 
   8  12   2       26.04       21.69      3.00 o 
   9  12   2        4.42        6.57      2.64 o 
  -9  13   2        5.98        8.86      1.95 o 
  -8  13   2       30.45       29.43      2.68 o 
  -7  13   2        0.53       -0.17      1.43 o 
  -6  13   2       17.49       12.09      2.45 o 
  -5  13   2        4.84        4.20      1.66 o 
  -4  13   2       53.30       53.65      7.09 o 
  -3  13   2        0.20       -0.37      1.34 o 
  -2  13   2      100.50      107.44      4.48 o 
  -1  13   2       22.65       21.53      2.50 o 
   0  13   2       13.45       16.80      1.73 o 
   1  13   2      152.91      148.58      2.90 o 
   2  13   2        8.95        8.49      1.19 o 
   3  13   2       54.70       53.51      2.20 o 
   4  13   2       31.45       34.87      2.14 o 
   5  13   2       13.63        8.33      2.27 o 
   6  13   2        2.01        2.63      1.95 o 
   7  13   2       12.34       11.39      2.60 o 
   8  13   2        1.45        3.98      2.19 o 
  -8  14   2        0.23       -1.74      1.66 o 
  -7  14   2       21.58       16.65      2.62 o 
  -6  14   2       67.62       71.27      4.12 o 
  -5  14   2        3.17        4.38      1.85 o 
  -4  14   2      102.57      103.08      4.59 o 
  -3  14   2      103.59      104.73      4.65 o 
  -2  14   2       16.25       16.98      2.62 o 
  -1  14   2        0.63       -1.07      2.62 o 
   0  14   2        0.42        0.00      1.31 o 
   1  14   2      135.92      141.44      8.02 o 
   2  14   2       87.64       80.24      3.58 o 
   3  14   2       71.23       79.46      2.68 o 
   4  14   2       21.83       21.51      2.16 o 
   5  14   2       88.03       94.18      4.86 o 
   6  14   2       14.70       12.89      2.67 o 
   7  14   2        1.09        2.11      1.97 o 
  -7  15   2       13.84       14.69      2.63 o 
  -6  15   2       13.72       16.96      2.75 o 
  -5  15   2        2.99        1.53      1.73 o 
  -4  15   2        2.37        0.94      1.61 o 
  -3  15   2        5.04        4.04      1.85 o 
  -2  15   2       24.11       26.95      2.87 o 
  -1  15   2        0.01       -0.59      1.46 o 
   0  15   2        0.72       -0.50      3.80 o 
   1  15   2       74.44       73.81      5.57 o 
   2  15   2       16.66       20.10      2.51 o 
   3  15   2        2.45        1.76      1.66 o 
   4  15   2        6.58        4.90      2.70 o 
   5  15   2       13.79       14.52      2.80 o 
  -5  16   2       10.24       13.79      2.62 o 
  -4  16   2        1.17        1.03      1.66 o 
  -3  16   2        0.30        1.52      1.73 o 
  -2  16   2        0.88        1.57      1.94 o 
  -1  16   2        4.63        8.12      3.38 o 
   0  16   2        5.89        3.72      2.36 o 
   2  16   2        6.18        6.42      2.87 o 
   3  16   2        0.75       -2.87      2.03 o 
 -14   1   3        0.33        1.23      2.20 o 
 -13   1   3       53.99       54.64      5.66 o 
 -12   1   3       46.72       50.83      4.12 o 
 -11   1   3       59.65       51.49      5.32 o 
 -10   1   3       40.12       42.21      4.39 o 
  -9   1   3       88.15       90.34      6.32 o 
  -8   1   3       98.53       95.19      2.81 o 
  -7   1   3      194.80      214.15      4.18 o 
  -6   1   3     1159.77     1211.13      9.29 o 
  -5   1   3      369.74      396.92      3.13 o 
  -4   1   3      266.53      286.59      3.30 o 
  -3   1   3      999.57     1000.85      7.64 o 
  -2   1   3        0.97        0.25      0.60 o 
  -1   1   3      115.99      110.03      2.86 o 
   0   1   3      988.85      953.69     10.50 o 
   1   1   3      277.91      248.53      3.09 o 
   2   1   3      115.21      108.33      2.33 o 
   3   1   3       11.61        8.37      0.82 o 
   4   1   3     1274.31     1319.93     10.32 o 
   5   1   3     1026.50     1030.10     12.17 o 
   6   1   3       14.88       18.90      1.31 o 
   7   1   3       20.12       22.55      1.53 o 
   8   1   3       23.25       24.21      1.73 o 
   9   1   3        5.60        5.99      1.33 o 
  10   1   3        0.41        0.31      1.61 o 
  11   1   3        2.52        2.11      1.79 o 
  12   1   3        2.28        0.34      2.70 o 
 -14   2   3        0.02       -1.44      2.02 o 
 -13   2   3        0.28        0.92      1.83 o 
 -12   2   3       21.18       24.56      3.16 o 
 -11   2   3        1.47       -0.51      1.54 o 
 -10   2   3        1.68        2.94      1.73 o 
  -9   2   3       20.76       22.27      3.06 o 
  -8   2   3       31.91       36.46      2.05 o 
  -7   2   3      485.35      461.58      5.26 o 
  -6   2   3      298.36      305.75      3.91 o 
  -5   2   3     3101.74     3040.31     23.13 o 
  -4   2   3       92.27      119.84      2.34 o 
  -3   2   3     1255.65     1186.49      8.87 o 
  -2   2   3      526.07      598.87      9.19 o 
  -1   2   3     2805.79     2626.47     38.19 o 
   0   2   3      497.13      428.38      4.23 o 
   1   2   3     2731.48     2720.61     17.53 o 
   2   2   3      280.45      313.01      4.05 o 
   3   2   3     1809.06     1832.61     14.90 o 
   4   2   3     1978.77     1988.25     15.77 o 
   5   2   3        9.58        8.68      1.00 o 
   6   2   3        9.41       13.22      1.23 o 
   7   2   3       11.47       11.86      1.31 o 
   8   2   3        0.57       -0.58      0.91 o 
   9   2   3       76.78       79.57      3.24 o 
  10   2   3        0.51        0.68      1.55 o 
  11   2   3        0.87        1.69      1.87 o 
  12   2   3       13.53       13.34      4.39 o 
 -14   3   3        1.29        1.67      2.33 o 
 -13   3   3        6.52       12.18      2.80 o 
 -12   3   3        0.61        2.90      2.02 o 
 -11   3   3      292.11      306.49      8.66 o 
 -10   3   3       28.50       38.28      2.69 o 
  -9   3   3       18.96       17.19      1.66 o 
  -8   3   3      310.61      329.72      5.53 o 
  -7   3   3      283.41      282.83      4.39 o 
  -6   3   3       51.30       55.62      1.81 o 
  -5   3   3      258.99      232.40      3.31 o 
  -4   3   3      354.79      371.22      4.21 o 
  -3   3   3      304.20      310.69      3.70 o 
  -2   3   3        0.13        2.26      1.14 o 
  -1   3   3      499.57      511.90      5.44 o 
   0   3   3      195.43      236.80      3.17 o 
   1   3   3       62.93       75.42      1.61 o 
   2   3   3        0.09        1.67      0.41 o 
   3   3   3      201.79      168.70      3.56 o 
   4   3   3     1075.32     1230.47     11.93 o 
   5   3   3       36.44       43.24      1.74 o 
   6   3   3        0.95        3.28      0.91 o 
   7   3   3       26.07       25.32      1.93 o 
   8   3   3        0.92       -1.00      1.13 o 
   9   3   3       91.19       92.94      6.50 o 
  10   3   3       33.79       30.93      3.10 o 
  11   3   3        3.54        1.74      1.87 o 
  12   3   3        2.42        1.49      3.63 o 
 -14   4   3        4.91        7.13      4.39 o 
 -13   4   3        9.30       10.28      2.96 o 
 -12   4   3      121.24      139.88      8.28 o 
 -11   4   3       20.55       20.41      2.06 o 
 -10   4   3       68.90       67.46      3.06 o 
  -9   4   3        0.36       -0.49      0.84 o 
  -8   4   3       21.55       26.84      1.58 o 
  -7   4   3      239.97      231.63      3.76 o 
  -6   4   3       44.22       34.48      1.52 o 
  -5   4   3     1872.21     1781.61     13.03 o 
  -4   4   3     1379.14     1491.94     11.24 o 
  -3   4   3      620.12      661.11      5.10 o 
  -2   4   3      635.90      622.76      5.98 o 
  -1   4   3      101.19       97.58      1.86 o 
   0   4   3      620.76      612.81      5.49 o 
   1   4   3       86.48       96.63      1.82 o 
   2   4   3      358.70      361.25      4.25 o 
   3   4   3      283.81      343.13      9.02 o 
   4   4   3       13.59       18.26      1.84 o 
   5   4   3       89.48       90.05      4.10 o 
   6   4   3      184.53      200.18      5.29 o 
   7   4   3       14.56       18.76      1.84 o 
   8   4   3       87.15       95.59      4.40 o 
   9   4   3       66.73       70.84      7.77 o 
  10   4   3        0.21        0.52      1.70 o 
  11   4   3        1.92       -0.08      1.83 o 
  12   4   3       22.83       16.12      3.03 o 
 -13   5   3        0.01       -1.10      1.78 o 
 -12   5   3        9.19       16.72      3.04 o 
 -11   5   3      131.17      112.70      4.08 o 
 -10   5   3       54.66       56.86      2.97 o 
  -9   5   3      582.74      548.55      6.91 o 
  -8   5   3      212.42      214.74      3.96 o 
  -7   5   3      405.30      394.58      5.22 o 
  -6   5   3      128.45      131.39      2.81 o 
  -5   5   3      357.55      383.51      4.75 o 
  -4   5   3     1068.00      943.03      8.18 o 
  -3   5   3      598.74      620.53      6.19 o 
  -2   5   3      148.79      161.81      2.25 o 
  -1   5   3        1.88        7.29      0.66 o 
   0   5   3     6063.20     5795.62     47.40 o 
   1   5   3        6.14        4.25      1.48 o 
   2   5   3      586.89      610.93      8.94 o 
   3   5   3       65.19       88.06      7.52 o 
   4   5   3       17.62       22.68      2.02 o 
   5   5   3      116.40      127.51      5.66 o 
   6   5   3      142.31      141.41      3.75 o 
   7   5   3      177.87      168.20      4.34 o 
   8   5   3       12.16        9.60      2.07 o 
   9   5   3        7.68        9.19      2.96 o 
  10   5   3        0.37       -2.13      1.42 o 
  11   5   3        0.95        2.20      2.20 o 
 -13   6   3        5.55        5.57      3.21 o 
 -12   6   3        0.01       -1.60      1.60 o 
 -11   6   3       21.74       14.44      2.01 o 
 -10   6   3       55.63       48.62      2.56 o 
  -9   6   3      264.95      241.35      4.54 o 
  -8   6   3       63.14       57.47      2.26 o 
  -7   6   3        4.16        8.11      1.08 o 
  -6   6   3      162.06      172.66      3.33 o 
  -5   6   3       28.91       29.69      2.20 o 
  -4   6   3       63.98       57.12      2.07 o 
  -3   6   3        0.11        1.06      0.44 o 
  -2   6   3      557.28      653.51      6.81 o 
  -1   6   3       47.40       59.34      1.61 o 
   0   6   3      480.36      472.90      4.54 o 
   1   6   3      738.62      728.79     12.45 o 
   2   6   3      399.09      417.18      7.24 o 
   3   6   3       31.83       26.58      2.07 o 
   4   6   3      196.12      192.07      5.12 o 
   5   6   3      189.85      183.60      7.01 o 
   6   6   3       44.70       41.53      2.98 o 
   7   6   3        0.02        1.05      1.58 o 
   8   6   3      101.90       98.47      4.59 o 
   9   6   3        3.46        3.93      1.97 o 
  10   6   3        0.30       -0.70      1.83 o 
  11   6   3        0.09       -0.10      2.45 o 
 -13   7   3        2.93        6.77      2.14 o 
 -12   7   3        7.07        4.27      2.02 o 
 -11   7   3        5.87        9.89      2.87 o 
 -10   7   3       12.93       12.96      1.66 o 
  -9   7   3       76.76       76.60      2.79 o 
  -8   7   3       88.07       82.36      2.70 o 
  -7   7   3       81.10       76.98      2.52 o 
  -6   7   3      301.81      324.02      4.78 o 
  -5   7   3       17.09       17.10      1.27 o 
  -4   7   3     1049.63     1063.97     11.69 o 
  -3   7   3      167.92      163.26      3.30 o 
  -2   7   3      369.04      419.92      3.78 o 
  -1   7   3        9.29       15.34      0.90 o 
   0   7   3       36.60       30.65      1.38 o 
   1   7   3        8.05        8.11      1.12 o 
   2   7   3       40.49       46.02      2.55 o 
   3   7   3      107.08      107.81      5.07 o 
   4   7   3        3.17        0.76      1.13 o 
   5   7   3        8.52        8.11      1.70 o 
   6   7   3        0.27       -0.17      1.94 o 
   7   7   3      117.80      116.67      4.86 o 
   8   7   3       48.83       41.99      3.32 o 
   9   7   3       10.34       12.73      5.07 o 
  10   7   3       10.79       14.70      2.76 o 
  11   7   3        1.80        5.05      2.31 o 
 -13   8   3        4.57        6.17      2.19 o 
 -12   8   3        0.15        0.41      2.45 o 
 -11   8   3        0.01        1.72      1.73 o 
 -10   8   3       21.10       20.36      2.04 o 
  -9   8   3      204.23      199.87      4.92 o 
  -8   8   3        1.56        1.66      1.01 o 
  -7   8   3      337.04      310.79      7.29 o 
  -6   8   3        2.16        1.94      0.86 o 
  -5   8   3      900.29      886.87     16.16 o 
  -4   8   3       66.09       64.64      2.12 o 
  -3   8   3      520.13      482.53     10.04 o 
  -2   8   3      106.93      107.99      1.98 o 
  -1   8   3      584.07      586.21      5.28 o 
   0   8   3       29.34       26.89      1.29 o 
   1   8   3       95.98       97.35      3.81 o 
   2   8   3      264.52      283.42     16.05 o 
   3   8   3       71.62       77.24      3.39 o 
   4   8   3       15.70       20.48      2.21 o 
   5   8   3       87.32       93.03      4.04 o 
   6   8   3       25.32       13.78      2.19 o 
   7   8   3        1.73        4.23      1.83 o 
   8   8   3        0.76       -0.18      1.54 o 
   9   8   3        0.02        0.04      1.83 o 
  10   8   3        2.70        2.53      2.03 o 
 -12   9   3        0.95       -0.02      1.73 o 
 -11   9   3        0.46        1.52      1.46 o 
 -10   9   3        3.36        0.53      1.30 o 
  -9   9   3       20.13       22.16      2.07 o 
  -8   9   3        5.98        2.63      1.77 o 
  -7   9   3        4.35        4.53      1.12 o 
  -6   9   3      128.65      115.75      4.58 o 
  -5   9   3        0.68        2.82      0.89 o 
  -4   9   3       66.59       66.29      2.21 o 
  -3   9   3       11.22       10.41      1.13 o 
  -2   9   3       94.29       87.21      2.28 o 
  -1   9   3        0.17        1.65      0.65 o 
   0   9   3       96.50       93.63      2.01 o 
   1   9   3        0.25        0.47      0.80 o 
   2   9   3       29.98       21.85      2.36 o 
   3   9   3       49.26       49.11      2.91 o 
   4   9   3       98.00       92.37      6.42 o 
   5   9   3      246.67      262.07     15.29 o 
   6   9   3       33.79       36.66      3.46 o 
   7   9   3       21.44       18.31      2.60 o 
   8   9   3       15.73       21.06      2.79 o 
   9   9   3        0.11        2.26      2.11 o 
  10   9   3        3.24        3.97      3.38 o 
 -11  10   3       14.68       16.97      2.27 o 
 -10  10   3        1.37        2.85      1.52 o 
  -9  10   3       13.99       14.59      2.08 o 
  -8  10   3       33.32       29.71      2.27 o 
  -7  10   3      197.28      190.03      4.78 o 
  -6  10   3       15.43       13.42      2.22 o 
  -5  10   3       74.23       75.44      2.51 o 
  -4  10   3       13.32       10.03      1.44 o 
  -3  10   3        0.80        1.18      1.08 o 
  -2  10   3        0.10        0.66      0.99 o 
  -1  10   3       31.25       31.76      1.65 o 
   0  10   3       10.01        9.00      1.38 o 
   1  10   3        0.07        0.45      0.84 o 
   2  10   3       12.90       15.68      1.48 o 
   3  10   3      427.10      415.29     10.98 o 
   4  10   3        0.42        3.19      1.58 o 
   5  10   3      207.12      196.10      6.11 o 
   6  10   3       67.47       61.90      4.56 o 
   7  10   3       12.76       13.52      2.52 o 
   8  10   3        0.32        2.22      1.97 o 
   9  10   3        4.53        6.17      2.79 o 
 -11  11   3        3.88        2.61      1.68 o 
 -10  11   3       15.70       16.65      2.23 o 
  -9  11   3        1.73        1.30      1.32 o 
  -8  11   3        6.01        5.84      1.49 o 
  -7  11   3        3.39        5.06      1.39 o 
  -6  11   3       66.88       52.74      2.63 o 
  -5  11   3        1.81        1.94      1.43 o 
  -4  11   3       66.77       53.49      2.70 o 
  -3  11   3        0.42        1.13      1.03 o 
  -2  11   3        0.57       -0.72      0.91 o 
  -1  11   3       15.29       20.07      1.42 o 
   0  11   3       17.12       15.98      1.42 o 
   1  11   3       35.18       28.13      1.45 o 
   2  11   3       67.84       67.86      3.56 o 
   3  11   3        6.81        7.35      2.01 o 
   4  11   3       36.07       40.63      4.14 o 
   5  11   3      178.73      199.88      8.19 o 
   6  11   3       10.94        9.19      2.31 o 
   7  11   3        0.85        1.33      1.83 o 
   8  11   3        0.13       -1.59      1.74 o 
   9  11   3        7.89        7.94      3.55 o 
 -10  12   3        1.80        2.53      1.58 o 
  -9  12   3        8.70       10.02      1.93 o 
  -8  12   3        1.09        1.02      1.63 o 
  -7  12   3       94.23       95.59      4.48 o 
  -6  12   3       24.24       27.44      4.31 o 
  -5  12   3       92.37       95.43      4.24 o 
  -4  12   3      110.84       99.95      5.41 o 
  -3  12   3        6.97        0.98      1.37 o 
  -2  12   3      125.87      107.32      3.57 o 
  -1  12   3        3.57        5.63      1.36 o 
   0  12   3       40.56       46.36      2.09 o 
   1  12   3      159.49      149.42      2.92 o 
   2  12   3       83.67       83.67      2.91 o 
   3  12   3      376.10      361.44      8.02 o 
   4  12   3       61.23       68.32      5.91 o 
   5  12   3        0.51        0.20      1.32 o 
   6  12   3        0.10       -0.01      1.78 o 
   7  12   3        4.46        2.67      2.07 o 
   8  12   3       18.03       13.78      5.07 o 
  -9  13   3        0.01        1.53      1.70 o 
  -8  13   3        5.44        7.14      2.09 o 
  -7  13   3       36.48       39.01      3.27 o 
  -6  13   3       53.73       54.43      3.64 o 
  -5  13   3       50.86       46.23      7.18 o 
  -4  13   3       10.41       12.44      2.21 o 
  -3  13   3       16.06       17.81      2.33 o 
  -2  13   3      615.12      584.14     16.13 o 
  -1  13   3      191.61      193.98      5.84 o 
   0  13   3       39.01       35.34      2.00 o 
   1  13   3       12.38        8.58      1.32 o 
   2  13   3       71.36       71.33      2.80 o 
   3  13   3      101.63      114.91      3.58 o 
   4  13   3       56.46       54.19      2.75 o 
   5  13   3        0.05        1.39      2.02 o 
   6  13   3       88.77       97.07      7.69 o 
   7  13   3       55.80       60.01      6.50 o 
  -8  14   3        3.09       -0.60      2.62 o 
  -7  14   3        6.54        9.06      2.33 o 
  -6  14   3        2.10        0.93      1.66 o 
  -5  14   3       13.86       11.02      2.33 o 
  -4  14   3        6.95        7.03      2.70 o 
  -3  14   3        4.57        7.70      2.09 o 
  -2  14   3       46.29       48.27      3.51 o 
  -1  14   3       35.84       35.65      3.04 o 
   0  14   3       86.90       87.29      4.40 o 
   1  14   3        7.85        8.58      2.62 o 
   2  14   3        0.23        1.00      1.21 o 
   3  14   3        0.04        1.14      1.25 o 
   4  14   3       15.53       15.17      1.89 o 
   5  14   3       20.60       24.82      2.66 o 
   6  14   3       19.27       31.58      4.65 o 
  -6  15   3        2.70        2.39      3.46 o 
  -5  15   3       40.98       46.61      5.57 o 
  -4  15   3       20.50       26.26      2.98 o 
  -3  15   3       28.85       33.01      3.16 o 
  -2  15   3       42.07       37.00      3.20 o 
  -1  15   3        9.22       10.95      3.21 o 
   0  15   3       21.18       27.54      2.98 o 
   1  15   3        2.17        6.93      3.04 o 
   2  15   3        1.33       -2.65      1.86 o 
   3  15   3        0.72       -0.42      1.29 o 
   4  15   3       17.67       18.09      2.48 o 
  -4  16   3        4.82        5.17      2.14 o 
  -3  16   3        4.75        8.36      2.39 o 
  -2  16   3        7.28       10.98      2.45 o 
  -1  16   3       14.26       13.12      3.04 o 
   0  16   3        2.07        0.00      2.53 o 
   1  16   3       20.15       23.99      4.05 o 
   2  16   3       29.14       38.85      4.73 o 
 -14   0   4        8.81        0.17      2.87 o 
 -13   0   4        0.11       -1.86      2.36 o 
 -12   0   4        4.44        3.21      2.87 o 
 -11   0   4        0.07        1.18      2.20 o 
 -10   0   4      349.85      371.61     13.18 o 
  -9   0   4       81.31       79.73      5.91 o 
  -8   0   4      222.89      226.83      4.99 o 
  -7   0   4      253.88      252.43      3.84 o 
  -6   0   4      543.46      535.98      5.82 o 
  -5   0   4       95.28      113.42      2.89 o 
  -4   0   4     2128.58     2135.83     30.91 o 
  -3   0   4     6611.54     6611.68     63.85 o 
  -2   0   4      734.73      723.62     13.85 o 
  -1   0   4      444.55      420.42      9.63 o 
   0   0   4       83.92       82.43      3.88 o 
   1   0   4     1672.84     1638.99     16.90 o 
   2   0   4      199.38      234.15      3.93 o 
   3   0   4       37.60       40.18      3.80 o 
   4   0   4      520.50      511.57      8.23 o 
   5   0   4      300.26      313.81      6.50 o 
   6   0   4      538.09      573.25     13.01 o 
   7   0   4      414.62      434.45     12.16 o 
   8   0   4       75.83       84.86      4.12 o 
   9   0   4       34.28       37.47      3.16 o 
  10   0   4        3.92       12.50      3.38 o 
 -14   1   4       31.72       37.34      4.18 o 
 -13   1   4        4.10        5.03      2.38 o 
 -12   1   4       14.60       13.46      3.12 o 
 -11   1   4       37.86       34.39      3.52 o 
 -10   1   4       32.29       32.44      3.22 o 
  -9   1   4       45.49       45.96      3.34 o 
  -8   1   4        0.02       -0.73      0.55 o 
  -7   1   4        0.05        0.29      0.51 o 
  -6   1   4        0.95       -0.20      0.43 o 
  -5   1   4      784.60      826.30      6.72 o 
  -4   1   4        0.64        0.14      0.63 o 
  -3   1   4      528.24      579.60      6.64 o 
  -2   1   4      121.90      170.48      4.18 o 
  -1   1   4      117.01      130.77      3.52 o 
   0   1   4      271.46      332.35      5.60 o 
   1   1   4       53.59       46.59      1.53 o 
   2   1   4       89.26       91.80      1.87 o 
   3   1   4     1011.68      970.13      9.63 o 
   4   1   4       41.39       38.63      1.71 o 
   5   1   4       23.71       24.12      1.47 o 
   6   1   4      162.76      173.36      4.80 o 
   7   1   4       26.20       23.49      1.72 o 
   8   1   4       28.77       25.61      1.85 o 
   9   1   4       24.16       21.67      2.14 o 
  10   1   4        4.07        1.38      1.43 o 
  11   1   4        0.03       -1.35      2.36 o 
 -14   2   4        1.19        1.24      2.33 o 
 -13   2   4       25.02       17.57      3.22 o 
 -12   2   4       14.89       18.33      6.33 o 
 -11   2   4       12.62       15.37      2.87 o 
 -10   2   4       40.41       33.11      3.22 o 
  -9   2   4        1.67        4.32      0.97 o 
  -8   2   4       64.83       66.30      2.15 o 
  -7   2   4      182.28      207.33      3.43 o 
  -6   2   4       11.77       10.05      0.94 o 
  -5   2   4       14.44        8.47      0.86 o 
  -4   2   4      170.30      202.25      3.12 o 
  -3   2   4      316.44      333.29      5.29 o 
  -2   2   4      528.45      614.11      8.87 o 
  -1   2   4      311.43      349.09      4.72 o 
   0   2   4      651.55      670.11      7.14 o 
   1   2   4     1061.05     1140.01      9.18 o 
   2   2   4      465.28      491.02      7.89 o 
   3   2   4      285.28      287.40      4.72 o 
   4   2   4      181.17      178.14      3.24 o 
   5   2   4      403.38      392.75      5.19 o 
   6   2   4       10.90       12.02      1.35 o 
   7   2   4      164.65      183.21      4.58 o 
   8   2   4       30.30       29.43      3.63 o 
   9   2   4       20.03       22.08      2.24 o 
  10   2   4       29.39       28.23      4.39 o 
  11   2   4        5.25        2.57      2.09 o 
 -14   3   4        6.18        4.07      2.67 o 
 -13   3   4       16.43       18.39      4.90 o 
 -12   3   4        4.38        6.00      2.31 o 
 -11   3   4        6.39        4.81      2.03 o 
 -10   3   4       20.22       27.46      2.13 o 
  -9   3   4        1.49        1.14      0.85 o 
  -8   3   4       40.65       40.35      1.85 o 
  -7   3   4        0.83        0.28      0.66 o 
  -6   3   4      379.63      356.34      4.60 o 
  -5   3   4      137.00      143.17      3.17 o 
  -4   3   4      221.96      243.91      2.91 o 
  -3   3   4      256.39      247.40      4.08 o 
  -2   3   4      752.27      718.03      9.92 o 
  -1   3   4       12.01       12.36      1.56 o 
   0   3   4      176.56      144.31      2.79 o 
   1   3   4       27.67       17.42      1.06 o 
   2   3   4     2068.62     2096.40     16.92 o 
   3   3   4       35.21       33.13      2.75 o 
   4   3   4      255.61      258.14      5.36 o 
   5   3   4       50.98       45.59      2.12 o 
   6   3   4      415.75      439.08      7.05 o 
   7   3   4        7.71        9.15      1.62 o 
   8   3   4       19.44       21.09      2.07 o 
   9   3   4        0.25        0.13      1.28 o 
  10   3   4       55.66       53.75      4.04 o 
  11   3   4        8.47       12.46      3.38 o 
 -14   4   4        4.23        0.25      2.31 o 
 -13   4   4        1.22        3.43      2.26 o 
 -12   4   4        0.87        0.93      1.91 o 
 -11   4   4        0.16        0.26      1.22 o 
 -10   4   4        0.17       -1.17      0.85 o 
  -9   4   4      556.19      537.37      6.76 o 
  -8   4   4      791.56      766.74      8.02 o 
  -7   4   4       48.09       54.33      2.06 o 
  -6   4   4     1241.94     1231.36     11.31 o 
  -5   4   4      253.11      278.74      4.02 o 
  -4   4   4      724.52      699.88      5.72 o 
  -3   4   4       65.33       65.60      1.58 o 
  -2   4   4      943.02      951.08     10.28 o 
  -1   4   4       54.80       76.79      2.14 o 
   0   4   4      157.20      157.41      2.62 o 
   1   4   4      381.84      422.42      4.65 o 
   2   4   4     1531.57     1639.13     16.28 o 
   3   4   4       26.30       28.61      2.01 o 
   4   4   4       40.16       36.19      4.48 o 
   5   4   4        7.77        8.19      1.40 o 
   6   4   4       38.30       43.62      2.47 o 
   7   4   4       22.17       22.04      2.04 o 
   8   4   4        1.58       -1.01      1.28 o 
   9   4   4        0.76       -0.81      1.94 o 
  10   4   4       14.84       19.16      2.98 o 
  11   4   4        1.35        1.73      2.19 o 
 -14   5   4        0.04        1.83      2.70 o 
 -13   5   4        3.28        2.89      2.11 o 
 -12   5   4       21.61       24.29      3.34 o 
 -11   5   4        2.86        5.62      1.96 o 
 -10   5   4       17.71       22.83      1.80 o 
  -9   5   4       15.97       17.35      1.56 o 
  -8   5   4      349.95      343.03      5.19 o 
  -7   5   4      347.55      349.56      5.04 o 
  -6   5   4        6.73        3.56      0.89 o 
  -5   5   4       29.12       25.08      1.38 o 
  -4   5   4      112.54      103.40      1.91 o 
  -3   5   4      102.62      100.33      1.82 o 
  -2   5   4       29.89       31.03      1.63 o 
  -1   5   4       56.38       76.23      2.14 o 
   0   5   4      396.60      457.34      5.22 o 
   1   5   4      313.62      383.26      5.86 o 
   2   5   4        7.77        8.29      1.43 o 
   3   5   4       58.35       48.01      5.83 o 
   4   5   4        3.58        5.86      1.60 o 
   5   5   4        4.21        8.49      2.11 o 
   6   5   4       22.54       25.09      2.61 o 
   7   5   4       53.95       53.00      2.79 o 
   8   5   4        0.93       -0.47      1.66 o 
   9   5   4        0.77       -1.29      1.58 o 
  10   5   4       85.61       83.88      5.49 o 
  11   5   4        0.14       -0.94      2.11 o 
 -13   6   4        0.09       -2.20      2.53 o 
 -12   6   4        4.92        6.13      1.79 o 
 -11   6   4       44.30       38.94      2.66 o 
 -10   6   4        2.41        0.99      0.97 o 
  -9   6   4        2.37        2.17      1.04 o 
  -8   6   4      845.75      832.45      8.86 o 
  -7   6   4        7.78        9.56      1.29 o 
  -6   6   4      125.76      113.37      2.83 o 
  -5   6   4      745.13      703.37      8.73 o 
  -4   6   4       43.79       39.96      1.70 o 
  -3   6   4      113.68      105.23      2.06 o 
  -2   6   4      351.77      425.23      5.18 o 
  -1   6   4       64.41       62.03      1.76 o 
   0   6   4      138.57      141.90      5.57 o 
   1   6   4        0.03        1.40      0.83 o 
   2   6   4       24.64       29.58      2.19 o 
   3   6   4       80.31       88.86      5.57 o 
   4   6   4        6.21        4.82      1.58 o 
   5   6   4        2.09       -0.13      1.44 o 
   6   6   4        2.60        3.20      1.36 o 
   7   6   4        2.20        4.53      1.55 o 
   8   6   4        1.23        1.77      1.79 o 
   9   6   4      118.56      119.76      5.53 o 
  10   6   4        0.03        3.26      2.19 o 
 -13   7   4        7.21        2.36      3.04 o 
 -12   7   4       20.80       17.28      2.76 o 
 -11   7   4       19.70       10.29      1.59 o 
 -10   7   4       14.02       14.58      1.64 o 
  -9   7   4        0.45        1.11      1.06 o 
  -8   7   4       48.51       46.98      3.30 o 
  -7   7   4      902.31      883.36     11.31 o 
  -6   7   4       10.13       12.13      1.40 o 
  -5   7   4      120.44      116.83      4.53 o 
  -4   7   4        2.41        1.23      1.12 o 
  -3   7   4      842.92      881.10     12.16 o 
  -2   7   4        0.52        0.31      0.56 o 
  -1   7   4       60.52       62.77      2.08 o 
   0   7   4      118.88      146.67      5.47 o 
   1   7   4      219.70      228.36      5.60 o 
   2   7   4      304.62      310.45      9.63 o 
   3   7   4        6.38        5.82      2.53 o 
   4   7   4      265.15      263.05     19.17 o 
   5   7   4       73.57       50.60      3.27 o 
   6   7   4        0.11        1.49      1.54 o 
   7   7   4        0.08        0.88      1.61 o 
   8   7   4        1.53        0.37      1.87 o 
   9   7   4        1.86        0.00      2.70 o 
  10   7   4        2.50        4.67      2.38 o 
 -13   8   4        0.03        0.72      1.83 o 
 -12   8   4       42.33       44.50      3.81 o 
 -11   8   4        5.31        3.33      2.44 o 
 -10   8   4        0.03        0.20      1.27 o 
  -9   8   4       30.12       26.35      1.94 o 
  -8   8   4        2.60        2.72      1.10 o 
  -7   8   4       11.77       16.02      1.53 o 
  -6   8   4       11.81       11.20      1.30 o 
  -5   8   4        8.88        9.05      1.17 o 
  -4   8   4       36.69       30.33      2.05 o 
  -3   8   4      264.11      256.60      4.13 o 
  -2   8   4      158.20      154.17      3.09 o 
  -1   8   4      185.67      195.81      4.32 o 
   0   8   4      577.99      580.29     10.14 o 
   1   8   4      138.41      144.95      4.54 o 
   2   8   4       43.81       34.20      2.10 o 
   3   8   4       20.48       22.84      2.31 o 
   4   8   4        0.63        2.98      1.54 o 
   5   8   4       65.90       51.47      3.39 o 
   6   8   4       20.86       13.88      2.31 o 
   7   8   4       58.59       49.29      3.73 o 
   8   8   4       39.65       48.07      3.80 o 
   9   8   4        0.43       -0.17      1.90 o 
  10   8   4        0.19       -1.37      1.95 o 
 -12   9   4        0.25        3.16      1.62 o 
 -11   9   4       21.63       28.22      3.74 o 
 -10   9   4        2.42        4.19      1.46 o 
  -9   9   4        0.67       -0.91      1.10 o 
  -8   9   4        0.33       -1.24      0.94 o 
  -7   9   4        0.02        1.33      1.03 o 
  -6   9   4        7.34        9.54      1.28 o 
  -5   9   4        3.97        2.73      0.95 o 
  -4   9   4       63.25       59.10      2.60 o 
  -3   9   4      184.71      181.25      5.62 o 
  -2   9   4        7.13        9.42      1.07 o 
  -1   9   4       19.35       20.42      1.44 o 
   0   9   4      271.83      286.40      5.91 o 
   1   9   4        7.09       10.17      1.30 o 
   2   9   4      201.75      213.56      4.91 o 
   3   9   4       10.62       11.92      3.12 o 
   4   9   4      321.98      330.49      7.84 o 
   5   9   4       46.89       44.81      3.39 o 
   6   9   4        0.84        0.73      2.79 o 
   7   9   4       27.01       27.00      6.25 o 
   8   9   4       23.47       20.33      2.96 o 
   9   9   4        0.00        1.06      2.03 o 
 -11  10   4        4.31        2.64      1.77 o 
 -10  10   4       91.38      102.61      4.68 o 
  -9  10   4        2.33        0.68      1.22 o 
  -8  10   4       36.77       48.43      2.75 o 
  -7  10   4       32.34       27.80      3.34 o 
  -6  10   4        3.32        0.54      0.98 o 
  -5  10   4       39.15       33.31      2.19 o 
  -4  10   4      174.83      169.09      4.86 o 
  -3  10   4       21.41       22.17      2.16 o 
  -2  10   4       73.30       74.99      2.95 o 
  -1  10   4      164.38      169.94      3.57 o 
   0  10   4       38.62       39.30      2.20 o 
   1  10   4        3.15        6.75      1.23 o 
   2  10   4      107.32      106.40      3.22 o 
   3  10   4      244.71      227.89      5.39 o 
   4  10   4       40.64       36.62      3.03 o 
   5  10   4       89.90      114.24      5.05 o 
   6  10   4        5.88        3.05      1.87 o 
   7  10   4        3.51        4.26      2.14 o 
   8  10   4        0.93        1.05      1.78 o 
 -11  11   4        2.52        1.11      2.88 o 
 -10  11   4        3.90        5.63      1.70 o 
  -9  11   4        6.45        6.36      2.04 o 
  -8  11   4        1.17        2.31      1.74 o 
  -7  11   4       11.10       12.02      2.09 o 
  -6  11   4        6.15        3.12      1.55 o 
  -5  11   4      681.58      599.95      8.93 o 
  -4  11   4       14.66       14.07      2.72 o 
  -3  11   4      226.34      204.93      4.97 o 
  -2  11   4       30.78       30.51      2.20 o 
  -1  11   4       48.71       48.19      2.08 o 
   0  11   4       46.71       41.17      2.31 o 
   1  11   4       19.07       18.52      1.66 o 
   2  11   4       96.97       95.56      3.14 o 
   3  11   4       60.64       61.74      2.69 o 
   4  11   4       40.79       42.10      3.39 o 
   5  11   4       10.54        9.35      2.31 o 
   6  11   4      107.49      101.11      5.10 o 
   7  11   4       17.53       23.78      3.12 o 
   8  11   4        6.12        7.35      2.39 o 
 -10  12   4        0.32        1.87      1.75 o 
  -9  12   4        4.14        2.36      2.53 o 
  -8  12   4        2.60        2.21      1.85 o 
  -7  12   4       16.30       18.18      3.88 o 
  -6  12   4        1.46        0.51      1.43 o 
  -5  12   4       30.09       24.82      2.63 o 
  -4  12   4        1.16        1.28      1.29 o 
  -3  12   4       89.66       74.48      4.00 o 
  -2  12   4       10.09        9.08      1.64 o 
  -1  12   4       15.62       12.65      2.14 o 
   0  12   4       96.01       92.46      3.35 o 
   1  12   4       25.84       23.76      1.87 o 
   2  12   4        3.62        1.10      1.20 o 
   3  12   4       81.32       80.03      3.09 o 
   4  12   4       59.71       62.02      2.94 o 
   5  12   4        4.59        6.00      2.21 o 
   6  12   4       14.67       15.36      2.72 o 
   7  12   4       19.36       23.09      3.27 o 
  -9  13   4        0.91        0.74      2.20 o 
  -8  13   4        0.43        0.69      1.78 o 
  -7  13   4        5.85        4.56      1.78 o 
  -6  13   4        3.36        0.39      1.58 o 
  -5  13   4       30.24       24.12      4.65 o 
  -4  13   4       20.97       18.72      2.51 o 
  -3  13   4       52.12       53.25      3.56 o 
  -2  13   4       17.55       23.39      2.24 o 
  -1  13   4        2.94        2.02      1.46 o 
   0  13   4        0.06       -0.68      1.43 o 
   1  13   4       16.86       15.38      1.95 o 
   2  13   4        9.02       12.33      2.07 o 
   3  13   4        4.95        3.05      1.33 o 
   4  13   4        0.65        3.57      1.39 o 
   5  13   4        0.61       -0.71      2.19 o 
   6  13   4       56.00       59.85      3.60 o 
  -8  14   4       11.10       18.99      2.98 o 
  -7  14   4        2.85        4.01      2.36 o 
  -6  14   4        2.77        4.94      2.11 o 
  -5  14   4        0.01       -0.92      1.54 o 
  -4  14   4        4.63        5.43      2.53 o 
  -3  14   4       29.60       30.72      5.32 o 
  -2  14   4        3.78        2.07      1.73 o 
  -1  14   4       50.24       50.82      3.70 o 
   0  14   4       99.45       83.83      6.33 o 
   1  14   4        0.02       -0.40      1.61 o 
   2  14   4       24.33       26.47      2.13 o 
   3  14   4       17.00       22.44      2.13 o 
   4  14   4       53.35       51.10      3.27 o 
   5  14   4        3.62        2.44      1.50 o 
  -6  15   4        0.04        1.14      1.78 o 
  -5  15   4       86.56       96.42      5.08 o 
  -4  15   4       17.50       16.90      3.12 o 
  -3  15   4        7.25       10.50      2.33 o 
  -2  15   4        4.45        2.43      1.78 o 
  -1  15   4        6.92       11.85      2.57 o 
   0  15   4       17.70       19.26      3.72 o 
   1  15   4       18.48       15.20      3.72 o 
   2  15   4        0.90       -0.99      1.46 o 
   3  15   4        0.27        1.22      1.45 o 
  -3  16   4       27.43       30.21      3.46 o 
  -2  16   4        0.43        2.32      1.85 o 
  -1  16   4       10.64        6.66      2.27 o 
   0  16   4        0.09       -0.34      2.70 o 
 -14   1   5        0.30        0.85      2.34 o 
 -13   1   5        0.16        1.68      2.31 o 
 -12   1   5        6.26        2.23      1.95 o 
 -11   1   5       71.72       70.27      4.65 o 
 -10   1   5        4.31        4.06      2.70 o 
  -9   1   5       41.36       39.32      3.40 o 
  -8   1   5      186.55      188.52      3.44 o 
  -7   1   5        1.56        1.23      0.66 o 
  -6   1   5      215.86      224.68      2.80 o 
  -5   1   5      379.51      482.76      9.05 o 
  -4   1   5      505.26      534.77      5.41 o 
  -3   1   5        2.58        1.12      1.18 o 
  -2   1   5       99.62      125.59      4.12 o 
  -1   1   5     3010.14     3141.34     57.35 o 
   0   1   5      237.82      243.40      4.28 o 
   1   1   5       30.30       35.08      1.78 o 
   2   1   5       59.80       56.00      1.65 o 
   3   1   5      701.67      673.60      5.78 o 
   4   1   5      190.42      157.92      3.30 o 
   5   1   5        2.42        1.51      0.95 o 
   6   1   5      688.70      671.56      7.86 o 
   7   1   5       20.51       22.57      2.49 o 
   8   1   5       81.96       94.43      5.26 o 
   9   1   5        2.47        5.65      1.79 o 
  10   1   5       12.62       12.66      5.41 o 
 -14   2   5        1.79       -0.34      3.55 o 
 -13   2   5       48.56       58.45      4.90 o 
 -12   2   5       25.02       19.93      3.22 o 
 -11   2   5       76.59       71.22      4.71 o 
 -10   2   5        0.01       -1.49      1.42 o 
  -9   2   5      280.83      289.70      4.65 o 
  -8   2   5        2.20        1.32      0.78 o 
  -7   2   5      319.23      315.87      4.52 o 
  -6   2   5      218.08      199.13      3.45 o 
  -5   2   5      717.62      719.43      7.15 o 
  -4   2   5       57.65       43.34      1.43 o 
  -3   2   5      763.56      797.66     10.82 o 
  -2   2   5      904.44      911.15     37.92 o 
  -1   2   5      211.01      219.85      4.08 o 
   0   2   5       23.56       35.71      2.13 o 
   1   2   5      124.59      124.67      2.69 o 
   2   2   5      206.54      206.80      3.50 o 
   3   2   5      275.28      287.10      5.62 o 
   4   2   5       12.21       13.89      1.19 o 
   5   2   5       41.12       32.19      1.82 o 
   6   2   5       23.16       25.31      2.18 o 
   7   2   5      163.35      190.26      4.97 o 
   8   2   5       54.15       58.13      3.15 o 
   9   2   5        0.38        1.17      1.53 o 
  10   2   5        4.18        5.68      2.36 o 
 -14   3   5       10.54       10.94      3.22 o 
 -13   3   5        0.06        0.37      1.99 o 
 -12   3   5        8.49       16.47      3.04 o 
 -11   3   5       12.80       11.72      2.69 o 
 -10   3   5        4.79        7.04      1.23 o 
  -9   3   5       76.37       69.09      2.45 o 
  -8   3   5        0.08       -1.29      1.12 o 
  -7   3   5      151.60      156.10      3.24 o 
  -6   3   5        0.13       -0.61      0.63 o 
  -5   3   5        0.04        0.39      0.63 o 
  -4   3   5       39.69       38.69      2.47 o 
  -3   3   5       30.86       41.62      2.44 o 
  -2   3   5       14.90       11.78      1.17 o 
  -1   3   5       14.90       11.40      1.13 o 
   0   3   5      178.26      152.62      3.27 o 
   1   3   5        2.52        5.79      0.82 o 
   2   3   5       17.67       13.79      1.27 o 
   3   3   5      183.41      211.70      3.66 o 
   4   3   5      307.49      303.47      7.66 o 
   5   3   5      318.79      322.39      6.11 o 
   6   3   5       71.64       70.30      3.18 o 
   7   3   5       62.82       73.38      3.61 o 
   8   3   5        0.47        0.62      1.38 o 
   9   3   5        1.98        1.92      1.52 o 
  10   3   5       12.47        8.12      2.45 o 
 -14   4   5        2.32        8.09      2.69 o 
 -13   4   5       15.29       17.14      3.16 o 
 -12   4   5        1.18        3.10      3.04 o 
 -11   4   5       54.32       55.08      3.10 o 
 -10   4   5       35.51       36.37      2.04 o 
  -9   4   5        9.10        6.67      1.44 o 
  -8   4   5        0.50        0.64      0.88 o 
  -7   4   5        3.28        3.31      1.12 o 
  -6   4   5       35.53       45.25      3.48 o 
  -5   4   5        1.69        2.40      0.82 o 
  -4   4   5        0.01        0.27      0.55 o 
  -3   4   5       44.83       42.33      1.92 o 
  -2   4   5      139.12      152.35      3.33 o 
  -1   4   5       36.59       33.42      1.72 o 
   0   4   5       45.65       42.31      2.69 o 
   1   4   5       99.81      101.29      2.37 o 
   2   4   5      198.17      218.63      6.90 o 
   3   4   5        3.38        2.66      1.13 o 
   4   4   5      142.12      169.16     11.57 o 
   5   4   5       16.52       18.06      2.27 o 
   6   4   5      145.19      163.11      4.55 o 
   7   4   5        7.67        9.40      1.75 o 
   8   4   5       73.40       80.86      5.67 o 
   9   4   5       24.79       25.01      3.27 o 
  10   4   5        0.48        0.81      2.62 o 
 -13   5   5        1.21       -0.34      2.70 o 
 -12   5   5        0.87       -1.19      1.90 o 
 -11   5   5        0.25        0.42      1.11 o 
 -10   5   5        0.74       -0.39      0.97 o 
  -9   5   5       10.85        9.90      1.65 o 
  -8   5   5        9.39        6.98      1.33 o 
  -7   5   5      120.24      117.18      3.06 o 
  -6   5   5     1210.79     1225.96     14.09 o 
  -5   5   5      601.04      547.10      6.49 o 
  -4   5   5      214.13      236.32      3.87 o 
  -3   5   5      213.45      205.69      3.33 o 
  -2   5   5      318.12      323.89      5.14 o 
  -1   5   5      213.32      188.24      3.70 o 
   0   5   5       15.54       38.08      8.19 o 
   1   5   5        6.92        6.35      1.23 o 
   2   5   5      231.58      217.32      6.23 o 
   3   5   5        0.82        3.22      1.20 o 
   4   5   5        0.54        1.91      1.42 o 
   5   5   5        0.95        0.93      1.55 o 
   6   5   5        2.38        3.34      1.51 o 
   7   5   5        6.66        5.09      1.58 o 
   8   5   5        0.41        5.57      2.09 o 
   9   5   5        5.99        3.30      2.14 o 
  10   5   5        2.50        5.25      2.50 o 
 -13   6   5       10.52       11.97      2.98 o 
 -12   6   5       17.46       14.91      2.31 o 
 -11   6   5       79.31       84.18      4.80 o 
 -10   6   5       23.72       19.91      1.79 o 
  -9   6   5        0.02        0.13      0.91 o 
  -8   6   5      268.60      251.66      5.39 o 
  -7   6   5      276.69      242.79      4.45 o 
  -6   6   5      106.26      103.36      4.39 o 
  -5   6   5      166.87      166.59      4.16 o 
  -4   6   5      217.43      216.21      5.29 o 
  -3   6   5       38.45       38.78      1.65 o 
  -2   6   5      607.29      603.88      6.42 o 
  -1   6   5       24.68       21.87      3.38 o 
   0   6   5       77.52       85.33      3.53 o 
   1   6   5       22.13       22.05      1.79 o 
   2   6   5       26.53       23.73      2.01 o 
   3   6   5       18.75       13.70      1.70 o 
   4   6   5       69.44       72.26      3.97 o 
   5   6   5        1.48        2.31      1.61 o 
   6   6   5       46.44       42.76      2.66 o 
   7   6   5       28.16       19.89      2.62 o 
   8   6   5        1.08       -0.42      1.91 o 
   9   6   5       14.20       10.38      2.60 o 
  10   6   5        0.19       -2.23      2.02 o 
 -13   7   5        0.13       -2.36      2.53 o 
 -12   7   5        9.84       14.59      1.94 o 
 -11   7   5       49.69       45.98      4.68 o 
 -10   7   5        0.42        0.73      1.02 o 
  -9   7   5        4.03        4.92      1.22 o 
  -8   7   5        0.01       -0.03      0.86 o 
  -7   7   5        6.30        7.09      1.58 o 
  -6   7   5      187.51      199.33      4.08 o 
  -5   7   5       90.90       90.57      2.75 o 
  -4   7   5      208.44      200.43      3.91 o 
  -3   7   5     1174.95     1224.92     26.64 o 
  -2   7   5        0.07        0.48      0.87 o 
  -1   7   5      290.62      287.64      6.68 o 
   0   7   5      140.96      149.52      6.25 o 
   1   7   5       21.62       21.61      1.81 o 
   2   7   5      112.66      112.00      3.63 o 
   3   7   5        0.13       -0.88      1.35 o 
   4   7   5        2.32        4.71      2.70 o 
   5   7   5       19.67       22.11      2.67 o 
   6   7   5        6.12        2.92      1.83 o 
   7   7   5       60.45       53.76      4.04 o 
   8   7   5        8.03       10.51      2.69 o 
   9   7   5        2.51        1.65      2.87 o 
 -12   8   5        7.56       13.25      2.13 o 
 -11   8   5       23.66       25.45      2.19 o 
 -10   8   5       10.62       10.97      1.59 o 
  -9   8   5      103.51       90.44      3.12 o 
  -8   8   5        6.21        3.47      1.15 o 
  -7   8   5       62.02       60.67      2.63 o 
  -6   8   5       12.52       13.44      1.48 o 
  -5   8   5        0.55        1.02      1.29 o 
  -4   8   5       45.42       41.59      2.39 o 
  -3   8   5       26.75       25.15      1.95 o 
  -2   8   5       67.22       72.29      3.46 o 
  -1   8   5      531.84      531.64      7.55 o 
   0   8   5      237.90      235.10      5.93 o 
   1   8   5        8.45        8.19      1.48 o 
   2   8   5       13.68        5.64      1.46 o 
   3   8   5       42.39       51.42      4.16 o 
   4   8   5       10.11       14.21      4.81 o 
   5   8   5       55.73       59.67      4.73 o 
   6   8   5      170.87      180.50      6.42 o 
   7   8   5       45.61       55.31      4.73 o 
   8   8   5        0.02       -1.82      3.38 o 
   9   8   5       12.83       18.37      3.24 o 
 -12   9   5        0.01        0.67      1.52 o 
 -11   9   5        1.57        0.91      1.49 o 
 -10   9   5       99.29      101.11      3.85 o 
  -9   9   5       20.86       20.62      1.90 o 
  -8   9   5      221.59      211.32      4.64 o 
  -7   9   5        0.70        1.49      1.15 o 
  -6   9   5      346.23      339.67      5.57 o 
  -5   9   5        3.20        1.30      1.20 o 
  -4   9   5      199.37      190.58      5.24 o 
  -3   9   5       27.98       26.80      2.92 o 
  -2   9   5      112.30      103.88      3.56 o 
  -1   9   5        1.84        5.94      1.32 o 
   0   9   5      251.14      262.85      5.36 o 
   1   9   5      478.73      462.71      7.60 o 
   2   9   5       66.62       52.27      2.84 o 
   3   9   5       52.27       58.33      4.41 o 
   4   9   5        9.76        7.55      1.73 o 
   5   9   5        0.04       -1.17      1.54 o 
   6   9   5       10.49        6.20      3.21 o 
   7   9   5       77.39       79.82      4.88 o 
   8   9   5        2.15        1.83      6.93 o 
 -11  10   5        3.65        1.70      1.55 o 
 -10  10   5       14.19       13.47      2.09 o 
  -9  10   5        4.39        7.18      1.62 o 
  -8  10   5       60.03       58.68      2.47 o 
  -7  10   5       15.27       12.12      1.82 o 
  -6  10   5       25.35       18.21      1.95 o 
  -5  10   5        1.65        4.97      1.39 o 
  -4  10   5       21.46       15.26      1.82 o 
  -3  10   5      135.68      120.82      3.94 o 
  -2  10   5        5.11        6.90      1.45 o 
  -1  10   5       41.89       41.99      2.35 o 
   0  10   5       90.47       83.76      3.25 o 
   1  10   5       14.59       18.64      1.74 o 
   2  10   5       21.93       19.46      2.09 o 
   3  10   5       37.16       31.07      2.51 o 
   4  10   5      114.89      115.35      6.18 o 
   5  10   5        6.22        2.96      3.63 o 
   6  10   5       19.82       18.94      2.91 o 
   7  10   5       34.60       27.63      3.39 o 
   8  10   5        0.15       -0.34      2.70 o 
 -10  11   5        0.10       -0.24      1.40 o 
  -9  11   5        1.59        1.27      1.79 o 
  -8  11   5        7.69        8.16      2.07 o 
  -7  11   5       27.12       30.15      5.51 o 
  -6  11   5       15.56       17.76      2.03 o 
  -5  11   5       16.08       14.14      1.86 o 
  -4  11   5       10.72        9.67      1.75 o 
  -3  11   5       72.14       72.50      3.31 o 
  -2  11   5        8.94        6.55      1.60 o 
  -1  11   5       44.05       48.87      3.46 o 
   0  11   5      193.54      181.96      7.20 o 
   1  11   5       62.97       69.21      3.25 o 
   2  11   5       33.17       30.37      2.12 o 
   3  11   5        0.69        0.87      1.63 o 
   4  11   5       13.72       14.88      2.11 o 
   5  11   5       38.37       29.62      2.77 o 
   6  11   5        6.34        3.48      2.14 o 
   7  11   5        6.04        3.08      2.11 o 
 -10  12   5        2.18        2.85      1.99 o 
  -9  12   5       13.48       12.56      2.62 o 
  -8  12   5       13.96       19.61      2.80 o 
  -7  12   5       19.03       24.93      2.91 o 
  -6  12   5        0.12       -0.60      1.49 o 
  -5  12   5       29.68       26.61      2.43 o 
  -4  12   5       12.89       12.85      2.11 o 
  -3  12   5      240.31      213.76      5.49 o 
  -2  12   5      164.83      163.37      4.86 o 
  -1  12   5       79.76       70.54      6.17 o 
   0  12   5       21.87       23.30      2.71 o 
   1  12   5       19.80       12.82      1.91 o 
   2  12   5       45.94       56.82      2.79 o 
   3  12   5       15.54       13.67      1.78 o 
   4  12   5        1.82        0.73      1.56 o 
   5  12   5       14.92       12.11      2.21 o 
   6  12   5       32.41       31.92      3.08 o 
  -9  13   5        4.17        0.21      2.28 o 
  -8  13   5       15.03       17.44      3.21 o 
  -7  13   5        2.57        4.62      2.11 o 
  -6  13   5        9.76       12.19      2.31 o 
  -5  13   5       27.60       28.11      3.03 o 
  -4  13   5        1.30        1.32      1.35 o 
  -3  13   5        2.97        5.03      1.69 o 
  -2  13   5        0.01       -0.73      1.22 o 
  -1  13   5        4.27        1.26      1.66 o 
   0  13   5        9.09        3.83      3.38 o 
   1  13   5        0.54        0.07      1.23 o 
   2  13   5        0.85        0.62      1.28 o 
   3  13   5        0.53       -0.58      1.29 o 
   4  13   5        2.17        1.15      1.88 o 
   5  13   5       17.20       16.91      2.61 o 
  -7  14   5       15.15       15.34      2.74 o 
  -6  14   5        3.48        5.78      2.07 o 
  -5  14   5        5.48        2.83      1.87 o 
  -4  14   5        7.33        7.50      2.23 o 
  -3  14   5       50.99       53.10      4.73 o 
  -2  14   5        5.01        2.92      1.58 o 
  -1  14   5       42.95       32.39      3.28 o 
   0  14   5        4.64        4.41      1.90 o 
   1  14   5        8.51        6.67      2.15 o 
   2  14   5        0.99        0.63      1.42 o 
   3  14   5       30.26       26.35      2.37 o 
  -5  15   5       40.20       50.42      4.00 o 
  -4  15   5       62.50       47.57      3.88 o 
  -3  15   5        2.44        1.06      1.97 o 
  -2  15   5        0.89        1.15      2.36 o 
  -1  15   5       23.51       17.57      3.88 o 
   0  15   5        3.04        0.21      1.73 o 
   1  15   5        0.08       -0.09      1.97 o 
 -14   0   6       65.91       61.65      7.94 o 
 -13   0   6        6.56        9.63      4.22 o 
 -12   0   6      163.25      161.31     10.13 o 
 -11   0   6       13.11        7.77      3.72 o 
 -10   0   6      181.96      194.59     10.13 o 
  -9   0   6      136.07      139.35      8.28 o 
  -8   0   6      351.29      299.65     11.49 o 
  -7   0   6        1.94        7.77      2.70 o 
  -6   0   6      184.95      184.27      6.93 o 
  -5   0   6        1.37       -1.09      0.76 o 
  -4   0   6      831.22      899.93     11.64 o 
  -3   0   6      819.15      988.65     19.93 o 
  -2   0   6      816.28      844.09     12.36 o 
  -1   0   6       37.79       46.45      3.88 o 
   0   0   6      691.42      785.61     16.22 o 
   1   0   6      109.12      127.63      4.18 o 
   2   0   6       28.22       19.52      1.95 o 
   3   0   6       94.80       86.79      3.04 o 
   4   0   6      836.32      882.22     10.62 o 
   5   0   6      420.56      451.17      7.37 o 
   6   0   6      189.08      171.47      5.73 o 
   7   0   6      198.89      205.23      9.63 o 
   8   0   6      165.24      137.33      8.28 o 
   9   0   6       28.38       31.76      4.90 o 
  10   0   6        7.32        7.77      3.88 o 
 -14   1   6        6.38       10.95      3.72 o 
 -13   1   6       21.02       18.33      3.40 o 
 -12   1   6        2.41       -0.39      5.91 o 
 -11   1   6       20.60       18.62      6.00 o 
 -10   1   6        0.05       -1.10      1.43 o 
  -9   1   6        1.06        1.86      1.69 o 
  -8   1   6       22.43       23.77      2.75 o 
  -7   1   6        4.36        4.96      1.06 o 
  -6   1   6       88.87       99.68      2.92 o 
  -5   1   6       52.74       52.89      1.69 o 
  -4   1   6      924.76      959.83     18.69 o 
  -3   1   6      684.40      691.02     18.24 o 
  -2   1   6      315.29      331.73      7.17 o 
  -1   1   6        0.18       -0.52      1.44 o 
   0   1   6      863.88      886.28      9.97 o 
   1   1   6       99.38       88.13      2.86 o 
   2   1   6       25.26       25.37      1.38 o 
   3   1   6       96.16       87.33      2.17 o 
   4   1   6      147.79      139.78      3.58 o 
   5   1   6       32.94       38.81      1.71 o 
   6   1   6        0.10        1.53      1.39 o 
   7   1   6        9.34       14.49      2.11 o 
   8   1   6       16.83       20.94      5.83 o 
   9   1   6       75.77       85.33      4.96 o 
  10   1   6        4.71        3.79      2.45 o 
 -14   2   6       11.64       12.11      3.52 o 
 -13   2   6       12.00        8.68      2.80 o 
 -12   2   6        8.38        5.30      2.45 o 
 -11   2   6        1.12        4.39      1.97 o 
 -10   2   6       34.82       28.16      3.28 o 
  -9   2   6       14.53       15.10      1.84 o 
  -8   2   6       82.80       91.03      2.64 o 
  -7   2   6      195.21      206.54      4.40 o 
  -6   2   6       13.57       10.91      1.37 o 
  -5   2   6      309.12      313.33      8.80 o 
  -4   2   6       27.58       34.09      2.01 o 
  -3   2   6       21.97       17.78      2.09 o 
  -2   2   6       57.93       71.95      5.07 o 
  -1   2   6      397.39      420.44      6.29 o 
   0   2   6       67.39       59.22      2.36 o 
   1   2   6        2.69        0.52      0.77 o 
   2   2   6       25.92       24.81      1.53 o 
   3   2   6       15.02       11.98      1.19 o 
   4   2   6      518.68      496.61      7.80 o 
   5   2   6        1.01        0.64      1.42 o 
   6   2   6       11.50       16.44      2.08 o 
   7   2   6       22.73       19.95      2.27 o 
   8   2   6       12.86        8.50      1.95 o 
   9   2   6       10.47       15.43      2.80 o 
 -14   3   6       17.16       17.24      3.58 o 
 -13   3   6       27.67       36.76      8.95 o 
 -12   3   6        0.14       -0.68      1.78 o 
 -11   3   6      121.21      129.73      6.27 o 
 -10   3   6       18.06       21.53      3.04 o 
  -9   3   6      293.93      300.16      5.27 o 
  -8   3   6        3.06        3.15      0.97 o 
  -7   3   6      207.65      198.65      3.83 o 
  -6   3   6       54.89       64.78      2.70 o 
  -5   3   6      101.70       93.63      3.08 o 
  -4   3   6      197.75      184.38      3.88 o 
  -3   3   6      121.65      124.04      3.85 o 
  -2   3   6       20.62       25.16      1.69 o 
  -1   3   6       32.62       25.42      1.68 o 
   0   3   6      378.07      374.14      9.87 o 
   1   3   6       66.52       52.10      2.23 o 
   2   3   6       17.70       15.47      2.09 o 
   3   3   6      327.79      299.20      5.94 o 
   4   3   6        4.32        7.98      1.43 o 
   5   3   6        0.50       -0.92      1.73 o 
   6   3   6        1.75        5.52      1.78 o 
   7   3   6       19.59       13.08      2.29 o 
   8   3   6       12.36       13.97      2.13 o 
   9   3   6       12.01       11.43      2.21 o 
 -14   4   6       11.28        0.51      4.05 o 
 -13   4   6        0.00       -1.81      2.14 o 
 -12   4   6        0.30        1.55      1.95 o 
 -11   4   6        5.94        2.84      2.02 o 
 -10   4   6        1.08        2.86      1.12 o 
  -9   4   6      141.45      142.99      3.54 o 
  -8   4   6       39.69       34.91      1.91 o 
  -7   4   6        2.98        2.88      0.98 o 
  -6   4   6      214.65      220.99      4.15 o 
  -5   4   6       62.19       50.27      3.25 o 
  -4   4   6       58.71       55.43      2.26 o 
  -3   4   6      214.44      213.77      3.77 o 
  -2   4   6        6.39        8.31      2.00 o 
  -1   4   6        1.52        2.02      0.89 o 
   0   4   6      191.47      207.69      5.58 o 
   1   4   6       26.97       27.72      2.38 o 
   2   4   6        5.13        7.40      1.42 o 
   3   4   6        2.20        6.44      1.49 o 
   4   4   6       55.06       44.12      2.75 o 
   5   4   6       17.84       21.56      2.53 o 
   6   4   6        1.97       -1.36      1.32 o 
   7   4   6       29.12       28.67      2.54 o 
   8   4   6        9.94        6.26      1.88 o 
   9   4   6        5.16        5.98      2.45 o 
 -13   5   6        3.21        1.34      2.26 o 
 -12   5   6        3.26        2.79      2.15 o 
 -11   5   6        9.11       11.52      1.58 o 
 -10   5   6       21.12       20.74      2.49 o 
  -9   5   6        0.11       -0.23      0.87 o 
  -8   5   6       96.69      100.13      2.99 o 
  -7   5   6      399.57      388.40      5.78 o 
  -6   5   6      220.81      217.17      4.27 o 
  -5   5   6      516.06      500.75      7.59 o 
  -4   5   6       30.61       36.50      1.77 o 
  -3   5   6      252.37      236.18      5.73 o 
  -2   5   6       39.99       33.69      1.94 o 
  -1   5   6      165.55      178.92      5.15 o 
   0   5   6       58.90       51.19      3.10 o 
   1   5   6        2.41        0.46      1.18 o 
   2   5   6       24.27       19.93      2.00 o 
   3   5   6        2.68        4.82      2.17 o 
   4   5   6        2.25        0.60      1.27 o 
   5   5   6        0.01        0.29      1.28 o 
   6   5   6        1.78        1.05      1.36 o 
   7   5   6        3.41        1.34      1.49 o 
   8   5   6        6.89        8.37      2.08 o 
   9   5   6        0.08       -0.74      2.07 o 
 -13   6   6        0.05       -2.07      1.85 o 
 -12   6   6        3.68        4.72      2.78 o 
 -11   6   6        2.44        2.26      1.26 o 
 -10   6   6       29.97       26.91      2.05 o 
  -9   6   6        0.06       -0.28      0.97 o 
  -8   6   6        0.65        0.35      0.96 o 
  -7   6   6       31.38       33.92      1.97 o 
  -6   6   6      701.29      712.47     14.43 o 
  -5   6   6        3.71        2.78      1.17 o 
  -4   6   6     1358.17     1342.62     37.36 o 
  -3   6   6       26.02       26.34      1.59 o 
  -2   6   6        8.65        6.66      1.34 o 
  -1   6   6      292.93      312.10      6.94 o 
   0   6   6       40.66       43.48      3.55 o 
   1   6   6       20.09       27.72      2.50 o 
   2   6   6       85.08       86.23      3.47 o 
   3   6   6       27.48       31.42      2.43 o 
   4   6   6        0.32       -0.35      1.28 o 
   5   6   6       10.55       11.15      2.02 o 
   6   6   6        4.16        5.27      1.62 o 
   7   6   6        0.41        0.70      1.54 o 
   8   6   6        0.45       -0.59      2.96 o 
   9   6   6       14.89       18.28      3.38 o 
 -13   7   6        8.00       12.67      3.11 o 
 -12   7   6       11.95       12.12      1.81 o 
 -11   7   6       73.25       63.88      3.38 o 
 -10   7   6        2.28        2.29      2.10 o 
  -9   7   6       52.70       57.11      2.63 o 
  -8   7   6        4.33        3.14      1.05 o 
  -7   7   6        0.35        0.97      0.95 o 
  -6   7   6       38.42       38.78      2.17 o 
  -5   7   6      400.28      393.75      5.97 o 
  -4   7   6        8.78        6.65      1.90 o 
  -3   7   6      682.96      707.54     27.79 o 
  -2   7   6      289.25      283.43     10.95 o 
  -1   7   6       20.07       21.74      2.35 o 
   0   7   6      141.83      144.67      7.01 o 
   1   7   6       35.43       38.84      3.72 o 
   2   7   6        0.11        0.05      1.19 o 
   3   7   6        2.77        0.32      1.28 o 
   4   7   6       69.94       79.29      3.58 o 
   5   7   6       18.67       18.27      2.74 o 
   6   7   6        0.65        1.74      1.52 o 
   7   7   6       14.24       12.86      2.69 o 
   8   7   6        9.09        9.28      2.79 o 
 -12   8   6        2.41        8.00      1.73 o 
 -11   8   6       31.97       26.80      2.26 o 
 -10   8   6        0.06       -0.59      1.15 o 
  -9   8   6       12.37       10.63      1.62 o 
  -8   8   6        0.79        0.50      1.01 o 
  -7   8   6       71.63       65.64      2.69 o 
  -6   8   6       85.29       81.12      2.85 o 
  -5   8   6       74.16       67.82      5.04 o 
  -4   8   6        2.92        2.14      1.32 o 
  -3   8   6      180.77      188.49      6.01 o 
  -2   8   6      665.48      646.97     10.72 o 
  -1   8   6        1.83       -0.84      1.06 o 
   0   8   6      471.98      466.78     28.63 o 
   1   8   6      142.90      145.85      5.17 o 
   2   8   6       72.37       65.54      3.22 o 
   3   8   6       22.05       23.53      2.35 o 
   4   8   6      112.01       91.52      3.94 o 
   5   8   6       23.00       26.43      2.67 o 
   6   8   6        6.79        1.94      2.07 o 
   7   8   6        2.13       -1.19      1.90 o 
   8   8   6        2.83        1.54      2.43 o 
 -12   9   6        9.81       11.66      2.16 o 
 -11   9   6        1.14        1.24      1.33 o 
 -10   9   6       65.34       71.98      3.15 o 
  -9   9   6       12.69       14.85      1.84 o 
  -8   9   6       21.45       24.39      2.00 o 
  -7   9   6       77.33       73.00      3.43 o 
  -6   9   6      278.83      271.78     13.10 o 
  -5   9   6       31.78       32.12      2.42 o 
  -4   9   6       39.56       38.95      2.62 o 
  -3   9   6       33.82       31.43      2.86 o 
  -2   9   6       30.12       36.23      3.46 o 
  -1   9   6        0.70        0.05      1.19 o 
   0   9   6       45.13       52.68      2.87 o 
   1   9   6      215.11      202.53      8.11 o 
   2   9   6       47.68       44.52      2.85 o 
   3   9   6      212.92      191.84      6.20 o 
   4   9   6       79.40       65.68      4.23 o 
   5   9   6       70.06       67.43      3.69 o 
   6   9   6        3.87        6.77      2.09 o 
   7   9   6        0.88        0.41      1.99 o 
 -11  10   6        1.13        2.01      1.68 o 
 -10  10   6        2.95        3.19      1.67 o 
  -9  10   6       43.10       45.34      3.05 o 
  -8  10   6       23.36       27.96      4.28 o 
  -7  10   6        0.22        0.57      1.24 o 
  -6  10   6        6.41        4.06      1.44 o 
  -5  10   6       32.62       32.13      3.67 o 
  -4  10   6      105.65      106.42      3.98 o 
  -3  10   6        0.65        2.56      1.66 o 
  -2  10   6       33.60       34.03      3.10 o 
  -1  10   6       85.45       87.38      5.03 o 
   0  10   6       23.05       23.44      2.19 o 
   1  10   6        4.01        6.62      1.68 o 
   2  10   6      275.73      274.42     10.61 o 
   3  10   6      118.47      113.46      4.88 o 
   4  10   6       34.05       42.00      2.97 o 
   5  10   6        1.65        4.74      1.87 o 
   6  10   6       14.18       19.82      3.16 o 
 -10  11   6        0.19        0.19      2.36 o 
  -9  11   6       52.22       52.77      4.39 o 
  -8  11   6        0.37        1.28      1.36 o 
  -7  11   6       22.27       28.74      2.55 o 
  -6  11   6        9.25       12.54      1.95 o 
  -5  11   6       15.73       19.45      2.98 o 
  -4  11   6        0.16        1.08      1.46 o 
  -3  11   6       89.40       77.22      3.61 o 
  -2  11   6       76.02       77.16      4.40 o 
  -1  11   6      135.70      126.43      5.43 o 
   0  11   6        8.13        9.19      1.78 o 
   1  11   6       12.02        6.94      1.71 o 
   2  11   6        1.21       -0.78      1.15 o 
   3  11   6        0.05       -1.19      1.29 o 
   4  11   6        0.04        0.49      1.56 o 
   5  11   6       12.78       12.19      2.42 o 
   6  11   6       18.84       20.10      4.39 o 
  -9  12   6        0.52        0.84      1.97 o 
  -8  12   6        0.35       -1.01      1.61 o 
  -7  12   6        0.85        0.74      1.46 o 
  -6  12   6        4.35        1.44      1.46 o 
  -5  12   6       30.15       30.76      2.66 o 
  -4  12   6        2.82        0.71      1.34 o 
  -3  12   6       14.41       13.38      2.01 o 
  -2  12   6       21.54       21.98      4.14 o 
  -1  12   6        1.75        5.00      1.85 o 
   0  12   6        4.48       -0.92      2.36 o 
   1  12   6        0.30        0.05      1.30 o 
   2  12   6        2.91        0.74      2.00 o 
   3  12   6        0.03       -1.51      1.19 o 
   4  12   6        5.28        5.19      1.88 o 
   5  12   6       14.51       15.88      3.88 o 
  -8  13   6        2.28        1.02      2.11 o 
  -7  13   6        6.85        3.32      2.36 o 
  -6  13   6        1.55        2.79      1.91 o 
  -5  13   6       17.18       18.71      2.36 o 
  -4  13   6        3.54        4.09      2.50 o 
  -3  13   6        0.55        1.33      1.51 o 
  -2  13   6        7.75        7.87      2.21 o 
  -1  13   6        0.36       -0.34      1.55 o 
   0  13   6        9.56       11.03      2.63 o 
   1  13   6       11.22       11.99      4.22 o 
   2  13   6        0.01       -0.30      1.46 o 
   3  13   6        5.54        6.44      2.14 o 
  -6  14   6       16.52       17.47      8.61 o 
  -5  14   6       20.98       18.88      3.03 o 
  -4  14   6       30.66       29.61      4.81 o 
  -3  14   6       20.10       24.94      3.21 o 
  -2  14   6       32.42       29.90      3.34 o 
  -1  14   6       23.75       25.74      3.88 o 
   0  14   6        0.01       -1.45      1.66 o 
   1  14   6        6.00        3.61      2.14 o 
   2  14   6        2.76       -1.01      1.79 o 
 -14   1   7        2.75        1.26      4.98 o 
 -13   1   7        0.19        2.80      2.27 o 
 -12   1   7       13.35       16.04      3.16 o 
 -11   1   7       35.97       33.25      3.82 o 
 -10   1   7       21.05       34.23      3.64 o 
  -9   1   7        6.92        1.50      1.66 o 
  -8   1   7       72.41       67.55      4.24 o 
  -7   1   7        4.92        4.67      1.73 o 
  -6   1   7      146.51      139.42      4.88 o 
  -5   1   7       38.36       37.08      5.04 o 
  -4   1   7        1.81        2.28      1.12 o 
  -3   1   7       65.92       68.01      3.76 o 
  -2   1   7      139.66      153.78      6.08 o 
  -1   1   7       21.79       21.52      4.05 o 
   0   1   7       22.68       16.50      1.65 o 
   1   1   7      196.25      200.98      4.58 o 
   2   1   7        0.00        0.56      0.88 o 
   3   1   7       14.15       12.92      1.61 o 
   4   1   7        1.92       -0.86      1.01 o 
   5   1   7       75.23       74.18      3.02 o 
   6   1   7      109.83      118.13      4.32 o 
   7   1   7       18.18       19.28      2.99 o 
   8   1   7        7.94        6.93      2.38 o 
 -14   2   7        8.54        7.77      4.56 o 
 -13   2   7        3.08        5.19      2.74 o 
 -12   2   7        3.73        2.70      3.12 o 
 -11   2   7        1.51       -1.25      1.54 o 
 -10   2   7        1.59        2.09      1.85 o 
  -9   2   7        1.44        1.52      1.85 o 
  -8   2   7       23.62       17.71      3.97 o 
  -7   2   7       81.63       87.56      5.99 o 
  -6   2   7        1.83        0.38      0.92 o 
  -5   2   7       64.77       60.06      2.65 o 
  -4   2   7        0.06        0.15      1.06 o 
  -3   2   7       24.95       28.75      2.69 o 
  -2   2   7      287.16      297.15      5.52 o 
  -1   2   7      220.75      202.71      4.57 o 
   0   2   7       51.63       71.53      2.82 o 
   1   2   7      117.63      127.26      3.69 o 
   2   2   7      352.90      356.70      8.00 o 
   3   2   7       73.75       64.01      2.71 o 
   4   2   7      110.14      119.16      5.51 o 
   5   2   7      105.72       93.34      4.51 o 
   6   2   7        1.13       -0.35      1.22 o 
   7   2   7        5.39        0.31      1.47 o 
   8   2   7       13.66        8.39      2.62 o 
 -13   3   7        0.02       -0.27      1.99 o 
 -12   3   7       71.30       74.90      5.43 o 
 -11   3   7        2.12        1.27      1.99 o 
 -10   3   7      180.49      183.71      7.23 o 
  -9   3   7        3.35        2.67      1.33 o 
  -8   3   7       62.92       71.11      3.07 o 
  -7   3   7       16.26       12.77      1.57 o 
  -6   3   7      160.50      152.53      4.09 o 
  -5   3   7       57.35       58.26      2.73 o 
  -4   3   7      156.59      167.76      3.60 o 
  -3   3   7        0.05        0.64      1.02 o 
  -2   3   7        0.05       -0.25      0.92 o 
  -1   3   7        7.81        6.92      1.32 o 
   0   3   7        4.93        3.74      1.19 o 
   1   3   7      724.52      748.01     15.46 o 
   2   3   7      514.72      539.82     10.15 o 
   3   3   7       13.16       10.94      1.90 o 
   4   3   7       27.14       26.60      2.06 o 
   5   3   7        9.08        6.30      1.53 o 
   6   3   7        2.79       -0.14      1.25 o 
   7   3   7       52.78       47.81      2.84 o 
   8   3   7        8.14        8.21      2.20 o 
 -13   4   7       19.79       22.57      5.57 o 
 -12   4   7        0.78        3.18      2.70 o 
 -11   4   7       39.27       46.61      4.41 o 
 -10   4   7       28.25       26.21      2.82 o 
  -9   4   7      295.69      291.19      6.17 o 
  -8   4   7       66.07       68.40      2.68 o 
  -7   4   7      746.68      766.48     14.58 o 
  -6   4   7      143.00      146.60      4.21 o 
  -5   4   7        4.34        4.17      1.33 o 
  -4   4   7        6.80       11.82      1.35 o 
  -3   4   7       14.89       18.07      1.75 o 
  -2   4   7      309.53      311.50      6.26 o 
  -1   4   7      221.30      214.13      7.43 o 
   0   4   7      291.07      303.48      7.38 o 
   1   4   7      628.88      630.16     11.14 o 
   2   4   7        1.13        0.30      4.31 o 
   3   4   7       12.60       16.03      2.10 o 
   4   4   7        1.44        2.84      1.34 o 
   5   4   7        9.40       12.29      1.79 o 
   6   4   7        6.59        7.42      1.72 o 
   7   4   7        0.10        0.47      1.40 o 
   8   4   7       10.96       13.92      2.89 o 
 -13   5   7        8.48        8.01      2.98 o 
 -12   5   7       11.86       17.86      3.32 o 
 -11   5   7        3.67        0.26      1.78 o 
 -10   5   7        9.33        9.32      1.46 o 
  -9   5   7        6.59        2.57      1.18 o 
  -8   5   7       48.32       43.60      2.95 o 
  -7   5   7        1.73       -0.17      0.95 o 
  -6   5   7      538.54      560.80      8.64 o 
  -5   5   7      166.56      175.31      4.69 o 
  -4   5   7      198.08      204.31      4.95 o 
  -3   5   7     1695.88     1706.44     23.45 o 
  -2   5   7      182.93      188.38      5.60 o 
  -1   5   7      483.59      459.84     16.30 o 
   0   5   7      153.43      137.19      6.33 o 
   1   5   7      175.50      186.45     12.33 o 
   2   5   7       25.19       13.27      3.29 o 
   3   5   7        5.92        3.69      1.53 o 
   4   5   7       18.64       10.13      1.97 o 
   5   5   7        2.10        1.14      1.34 o 
   6   5   7        1.00        2.33      1.80 o 
   7   5   7        3.05        1.28      1.49 o 
   8   5   7        1.50        1.68      1.68 o 
 -13   6   7        3.91        4.67      2.67 o 
 -12   6   7        4.03        2.40      2.33 o 
 -11   6   7        1.28        1.00      1.60 o 
 -10   6   7        8.09        9.74      1.57 o 
  -9   6   7      161.09      170.90      4.99 o 
  -8   6   7       11.74       15.28      2.15 o 
  -7   6   7        1.09        0.76      1.03 o 
  -6   6   7       52.66       52.79      2.89 o 
  -5   6   7      910.17      888.95     18.04 o 
  -4   6   7      117.22      119.17      5.00 o 
  -3   6   7      405.97      376.58      6.56 o 
  -2   6   7      210.89      223.56     12.33 o 
  -1   6   7        9.38       10.07      1.99 o 
   0   6   7        2.82        1.27      1.55 o 
   1   6   7        6.45        3.55      1.78 o 
   2   6   7       26.12       21.53      2.69 o 
   3   6   7       33.43       37.74      3.45 o 
   4   6   7        2.08        2.11      1.62 o 
   5   6   7        8.70        8.61      1.79 o 
   6   6   7       28.13       25.01      2.31 o 
   7   6   7        0.12       -1.65      1.40 o 
 -12   7   7        2.38        4.82      2.64 o 
 -11   7   7        3.37        2.40      1.38 o 
 -10   7   7       37.90       34.00      2.35 o 
  -9   7   7        4.53        1.17      1.16 o 
  -8   7   7        0.34       -1.47      1.00 o 
  -7   7   7       30.05       26.94      1.98 o 
  -6   7   7       34.27       40.64      2.61 o 
  -5   7   7      154.62      161.12      5.75 o 
  -4   7   7       65.53       69.24      4.04 o 
  -3   7   7        0.22       -2.20      1.61 o 
  -2   7   7      349.40      367.23      9.91 o 
  -1   7   7       88.16       74.53      4.02 o 
   0   7   7        5.23        4.22      3.38 o 
   1   7   7       13.02       15.23      2.38 o 
   2   7   7        2.23        1.54      1.73 o 
   3   7   7       10.16        9.08      1.91 o 
   4   7   7       33.70       33.89      3.48 o 
   5   7   7        6.39        3.75      1.92 o 
   6   7   7       19.04       19.13      2.22 o 
   7   7   7        8.97        4.75      1.88 o 
 -12   8   7        4.85        3.04      1.55 o 
 -11   8   7        4.70        5.63      2.51 o 
 -10   8   7       19.03       15.51      2.17 o 
  -9   8   7       34.58       35.72      2.37 o 
  -8   8   7      115.19      120.26      3.73 o 
  -7   8   7        7.19        5.58      1.42 o 
  -6   8   7       78.48       84.57      3.62 o 
  -5   8   7        1.26        0.96      1.54 o 
  -4   8   7      320.63      317.45     13.34 o 
  -3   8   7       40.17       43.73      3.58 o 
  -2   8   7       66.48       82.48      3.37 o 
  -1   8   7      316.82      322.05     10.65 o 
   0   8   7      122.26      130.78      5.19 o 
   1   8   7       46.86       53.03      9.29 o 
   2   8   7        3.41        2.88      1.78 o 
   3   8   7       15.24       22.80      2.49 o 
   4   8   7        1.24        1.31      1.57 o 
   5   8   7       30.53       22.64      2.69 o 
   6   8   7        9.50        7.79      1.83 o 
 -11   9   7        1.01       -0.39      1.36 o 
 -10   9   7        3.78        2.04      1.39 o 
  -9   9   7        8.52        5.69      1.67 o 
  -8   9   7       73.50       70.31      3.46 o 
  -7   9   7       35.09       38.37      3.15 o 
  -6   9   7       11.21       11.23      1.85 o 
  -5   9   7        6.35        6.25      2.03 o 
  -4   9   7       26.13       29.08      4.90 o 
  -3   9   7        1.15        0.96      1.61 o 
  -2   9   7        6.74        2.65      1.97 o 
  -1   9   7        0.50       -0.41      1.24 o 
   0   9   7       34.33       31.97      3.38 o 
   1   9   7        8.58        6.89      2.09 o 
   2   9   7        5.39        1.76      2.62 o 
   3   9   7        5.71       -0.03      1.49 o 
   4   9   7        0.35        2.11      1.71 o 
   5   9   7        7.76        6.36      2.15 o 
   6   9   7        0.03       -2.49      1.86 o 
 -10  10   7        0.29       -2.13      1.42 o 
  -9  10   7        0.34       -2.12      1.41 o 
  -8  10   7        0.62        0.17      1.55 o 
  -7  10   7       22.06       16.45      2.23 o 
  -6  10   7        0.11        1.64      1.30 o 
  -5  10   7       22.67       17.07      2.18 o 
  -4  10   7        0.91       -0.83      1.46 o 
  -3  10   7       24.47       23.56      2.91 o 
  -2  10   7        0.80        1.28      1.66 o 
  -1  10   7       25.57       24.09      3.04 o 
   0  10   7       99.19      100.64      7.14 o 
   1  10   7       22.45       10.68      2.87 o 
   2  10   7       30.20       27.02      3.97 o 
   3  10   7        1.26        0.11      2.40 o 
   4  10   7        3.96        2.20      1.69 o 
   5  10   7       13.00       14.91      2.56 o 
  -9  11   7       12.40        9.99      2.03 o 
  -8  11   7        0.39       -0.78      1.51 o 
  -7  11   7        1.42        2.00      1.88 o 
  -6  11   7       10.20        6.22      1.79 o 
  -5  11   7        0.67        2.26      1.43 o 
  -4  11   7       10.29        8.86      2.38 o 
  -3  11   7        8.95       13.23      2.50 o 
  -2  11   7        1.21        3.07      1.90 o 
  -1  11   7       43.97       53.04      4.11 o 
   0  11   7       18.70       15.88      2.79 o 
   1  11   7        4.23        6.56      1.81 o 
   2  11   7       39.28       48.36      3.85 o 
   3  11   7       25.89       36.09      8.36 o 
   4  11   7        7.29        3.38      1.85 o 
  -8  12   7        7.12        4.62      1.85 o 
  -7  12   7       43.72       47.10      3.31 o 
  -6  12   7       32.13       45.14      5.56 o 
  -5  12   7       14.25       22.29      2.55 o 
  -4  12   7        4.61        6.61      2.33 o 
  -3  12   7        2.93        0.83      1.95 o 
  -2  12   7        9.51       10.75      2.57 o 
  -1  12   7        1.34        2.17      1.78 o 
   0  12   7      107.35      118.07     12.16 o 
   1  12   7        5.16        1.74      1.54 o 
   2  12   7        0.19       -0.45      1.92 o 
   3  12   7        1.46        0.24      1.61 o 
  -7  13   7        2.13       -1.94      1.94 o 
  -6  13   7       28.27       30.40      2.90 o 
  -5  13   7        4.02        9.64      2.11 o 
  -4  13   7        9.48        6.52      2.25 o 
  -3  13   7        5.05        3.43      4.22 o 
  -2  13   7        9.33        6.44      2.87 o 
  -1  13   7        0.17        1.77      1.85 o 
   0  13   7        4.22        3.65      2.09 o 
   1  13   7        1.76        2.60      2.09 o 
  -3  14   7       18.43       24.47      3.32 o 
  -2  14   7       18.15       22.55      3.22 o 
 -13   0   8        7.92       13.85      4.39 o 
 -12   0   8        0.07        0.17      2.87 o 
 -11   0   8       30.92       25.84      5.24 o 
 -10   0   8       16.10       25.84      5.07 o 
  -9   0   8       29.64       29.56      4.90 o 
  -8   0   8       70.12       83.44      6.93 o 
  -7   0   8       41.43       30.24      4.73 o 
  -6   0   8      177.78      154.39      8.61 o 
  -5   0   8       10.67       16.89      3.55 o 
  -4   0   8      266.22      224.49     10.13 o 
  -3   0   8       11.64        5.24      2.70 o 
  -2   0   8       29.73       28.04      3.88 o 
  -1   0   8      101.21       88.17      5.91 o 
   0   0   8       13.11       10.22      2.02 o 
   1   0   8       13.59       18.92      2.51 o 
   2   0   8       61.99       82.61      4.11 o 
   3   0   8        2.78        2.49      1.73 o 
   4   0   8       85.23      112.50      7.43 o 
   5   0   8        8.59        7.09      3.04 o 
   6   0   8       94.74      122.29      8.28 o 
   7   0   8        3.87        9.63      3.72 o 
 -13   1   8       54.53       58.19      5.37 o 
 -12   1   8       20.32       19.42      3.63 o 
 -11   1   8       34.52       39.31      4.18 o 
 -10   1   8        3.21        2.36      2.03 o 
  -9   1   8        0.38       -0.01      1.61 o 
  -8   1   8        0.32        2.34      1.85 o 
  -7   1   8        6.67        3.38      1.91 o 
  -6   1   8       36.98       31.10      3.29 o 
  -5   1   8       49.82       45.63      4.15 o 
  -4   1   8      175.84      162.07      6.03 o 
  -3   1   8        0.79       -0.84      1.13 o 
  -2   1   8       51.46       44.39      4.73 o 
  -1   1   8        1.66        4.49      1.33 o 
   0   1   8      180.88      177.44      4.68 o 
   1   1   8       30.14       27.25      2.21 o 
   2   1   8       30.73       34.13      2.45 o 
   3   1   8        0.95        0.21      1.30 o 
   4   1   8       45.69       42.32      2.79 o 
   5   1   8       50.44       50.98      5.74 o 
   6   1   8       26.39       26.02      4.98 o 
   7   1   8       35.83       38.83      6.42 o 
 -13   2   8        2.23        0.98      3.12 o 
 -12   2   8       33.14       24.66      3.88 o 
 -11   2   8        0.00       -2.41      1.61 o 
 -10   2   8       31.83       33.40      7.94 o 
  -9   2   8       30.14       31.44      3.58 o 
  -8   2   8       71.77       68.12      8.11 o 
  -7   2   8        0.38        1.12      1.66 o 
  -6   2   8        0.78       -0.01      1.02 o 
  -5   2   8        0.05        0.04      1.11 o 
  -4   2   8       71.52       67.77      2.75 o 
  -3   2   8       99.08       91.23      3.49 o 
  -2   2   8       78.46       72.66      3.05 o 
  -1   2   8       23.78       15.82      1.78 o 
   0   2   8       29.50       27.70      2.19 o 
   1   2   8       62.57       66.61      3.88 o 
   2   2   8        0.95        3.01      1.37 o 
   3   2   8      248.05      263.59      6.10 o 
   4   2   8       33.94       28.37      2.56 o 
   5   2   8       59.54       64.25      3.08 o 
   6   2   8        0.39       -0.88      1.59 o 
   7   2   8       25.67       28.83      4.14 o 
 -13   3   8        1.94        0.84      2.27 o 
 -12   3   8        1.71        3.14      2.31 o 
 -11   3   8        9.10       11.84      4.05 o 
 -10   3   8        3.98        5.00      2.26 o 
  -9   3   8       53.15       47.56      4.18 o 
  -8   3   8       93.51       95.67      7.43 o 
  -7   3   8       14.70       11.69      1.77 o 
  -6   3   8      276.99      294.32     10.85 o 
  -5   3   8      203.58      197.80      4.73 o 
  -4   3   8        0.17       -0.39      0.96 o 
  -3   3   8       10.59        8.61      1.64 o 
  -2   3   8       85.34      103.18      3.60 o 
  -1   3   8       81.56       63.63      3.68 o 
   0   3   8      199.03      167.17      5.73 o 
   1   3   8        3.17        0.51      1.69 o 
   2   3   8      284.60      284.49      7.70 o 
   3   3   8      192.15      206.77      5.97 o 
   4   3   8       27.71       29.85      3.34 o 
   5   3   8        0.27        0.59      1.33 o 
   6   3   8        6.26        6.21      1.78 o 
   7   3   8        4.86        7.18      1.85 o 
 -13   4   8        0.03        1.99      2.50 o 
 -12   4   8       47.61       49.52      5.24 o 
 -11   4   8        1.28        0.98      3.38 o 
 -10   4   8       41.83       49.27      4.42 o 
  -9   4   8       13.53       14.90      3.63 o 
  -8   4   8      278.16      291.22      6.33 o 
  -7   4   8        3.19        3.27      1.37 o 
  -6   4   8       38.00       40.83      2.66 o 
  -5   4   8       54.44       61.23      2.76 o 
  -4   4   8       49.67       51.67      2.38 o 
  -3   4   8       18.21       18.29      2.01 o 
  -2   4   8        1.79       -0.09      1.69 o 
  -1   4   8      648.90      665.42     20.10 o 
   0   4   8        1.09        0.18      1.77 o 
   1   4   8      372.23      354.33      8.64 o 
   2   4   8        5.92        3.12      1.79 o 
   3   4   8       27.04       24.75      2.99 o 
   4   4   8        0.57        1.53      2.68 o 
   5   4   8        1.62       -0.30      1.28 o 
   6   4   8       37.93       34.32      2.74 o 
   7   4   8       11.39       13.97      3.34 o 
 -12   5   8        0.27        1.17      6.00 o 
 -11   5   8        8.36        3.66      2.36 o 
 -10   5   8       14.93        9.37      2.62 o 
  -9   5   8        4.12        2.36      3.04 o 
  -8   5   8        9.62        7.49      1.74 o 
  -7   5   8       39.72       41.61      3.36 o 
  -6   5   8      209.95      208.66     10.18 o 
  -5   5   8      343.26      340.65      8.93 o 
  -4   5   8        1.02       -0.69      1.61 o 
  -3   5   8       80.88       81.33      4.96 o 
  -2   5   8      398.69      400.22      8.88 o 
  -1   5   8      138.62      149.70      5.66 o 
   0   5   8        7.63        6.65      2.28 o 
   1   5   8        0.11       -0.08      1.55 o 
   2   5   8       10.03        9.59      2.62 o 
   3   5   8       26.99       25.34      7.77 o 
   4   5   8        1.29        1.56      1.44 o 
   5   5   8        0.38        0.97      1.38 o 
   6   5   8        5.66        7.24      2.97 o 
 -12   6   8       20.27       13.19      5.24 o 
 -11   6   8       26.62       25.31      4.31 o 
 -10   6   8       11.51       10.27      2.20 o 
  -9   6   8        0.08        0.32      1.40 o 
  -8   6   8       27.72       27.41      2.50 o 
  -7   6   8       17.51       15.25      2.01 o 
  -6   6   8       36.79       27.81      2.92 o 
  -5   6   8      461.61      447.32      9.73 o 
  -4   6   8      276.61      275.52     19.76 o 
  -3   6   8      126.43      116.80      4.01 o 
  -2   6   8      135.88      160.73      5.72 o 
  -1   6   8      146.43      166.21      6.00 o 
   0   6   8       21.13       23.42      2.79 o 
   1   6   8       25.02       28.97      3.10 o 
   2   6   8        3.80        8.57      2.96 o 
   3   6   8       56.95       56.62      4.06 o 
   4   6   8       13.98       10.61      3.46 o 
   5   6   8        0.49        1.30      1.54 o 
   6   6   8       17.43       18.18      2.37 o 
 -11   7   8       23.03       27.60      3.09 o 
 -10   7   8       12.95       15.39      2.05 o 
  -9   7   8       21.81       23.73      2.15 o 
  -8   7   8       67.54       65.80      3.96 o 
  -7   7   8       88.86       90.48      4.03 o 
  -6   7   8      114.33      124.96      5.32 o 
  -5   7   8       79.04       86.04      5.83 o 
  -4   7   8       21.60       25.75      3.03 o 
  -3   7   8      566.91      559.17     11.50 o 
  -2   7   8       83.04       84.74      3.68 o 
  -1   7   8       28.64       25.06      7.26 o 
   0   7   8        2.04        1.91      1.70 o 
   1   7   8        0.09        0.98      1.78 o 
   2   7   8        0.01        0.46      1.94 o 
   3   7   8        8.98       15.03      2.80 o 
   4   7   8       18.89       16.47      2.47 o 
   5   7   8        5.31        8.29      1.86 o 
   6   7   8        0.71        0.83      1.59 o 
 -11   8   8       33.65       45.17      2.89 o 
 -10   8   8        0.03        2.41      1.63 o 
  -9   8   8       61.92       71.58      4.15 o 
  -8   8   8        0.37        0.71      1.23 o 
  -7   8   8       12.80       10.75      2.87 o 
  -6   8   8        4.41        4.32      1.99 o 
  -5   8   8        0.03       -1.28      1.77 o 
  -4   8   8        2.76        1.95      1.95 o 
  -3   8   8      131.96      131.57      5.75 o 
  -2   8   8       33.63       40.11      5.15 o 
  -1   8   8       17.26       23.10      2.88 o 
   0   8   8        1.49        1.50      1.83 o 
   1   8   8        8.57       10.57      4.65 o 
   2   8   8        0.10       -0.17      1.78 o 
   3   8   8        0.02       -0.85      1.85 o 
   4   8   8        1.14        2.53      1.87 o 
   5   8   8        0.11        1.71      2.09 o 
 -10   9   8       18.89       15.85      2.37 o 
  -9   9   8        0.94        0.97      1.49 o 
  -8   9   8       18.21       16.38      2.26 o 
  -7   9   8       13.29       14.97      3.29 o 
  -6   9   8        6.43        9.68      2.31 o 
  -5   9   8       71.42       74.99      5.32 o 
  -4   9   8       30.16       35.86      3.41 o 
  -3   9   8       13.14        8.38      2.51 o 
  -2   9   8       68.12       80.30      4.90 o 
  -1   9   8       79.27       75.24      5.67 o 
   0   9   8       84.45      102.02      5.00 o 
   1   9   8       47.35       44.38      3.75 o 
   2   9   8        2.06        3.17      1.94 o 
   3   9   8        2.49       -0.27      1.87 o 
   4   9   8       13.95       10.03      2.47 o 
  -9  10   8       86.08       91.36      4.22 o 
  -8  10   8       13.22       17.04      2.41 o 
  -7  10   8       28.42       33.11      3.49 o 
  -6  10   8       50.33       52.26      4.01 o 
  -5  10   8       14.73       11.43      7.26 o 
  -4  10   8       19.97       16.97      2.96 o 
  -3  10   8        0.90        2.87      2.03 o 
  -2  10   8       20.79       21.50      4.73 o 
  -1  10   8        7.05        3.96      2.31 o 
   0  10   8       29.20       20.81      2.43 o 
   1  10   8        1.02       -1.91      2.11 o 
   2  10   8       10.43        2.87      2.96 o 
   3  10   8        8.24        7.60      2.51 o 
  -8  11   8       67.84       83.17      5.03 o 
  -7  11   8        8.58        9.99      2.43 o 
  -6  11   8        0.07       -0.19      1.78 o 
  -5  11   8        0.01        1.50      1.84 o 
  -4  11   8       12.98       17.32      3.00 o 
  -3  11   8        0.31        0.80      1.94 o 
  -2  11   8        4.59        3.31      2.96 o 
  -1  11   8        1.74        1.84      3.12 o 
   0  11   8        5.19        7.16      2.45 o 
   1  11   8       20.60       22.05      3.25 o 
   2  11   8       89.22       93.44      5.19 o 
  -7  12   8        7.82        9.51      2.63 o 
  -6  12   8       26.21       23.16      3.32 o 
  -5  12   8        9.85        9.69      3.29 o 
  -4  12   8       32.47       29.82      3.88 o 
  -3  12   8        0.03       -0.85      1.70 o 
  -2  12   8       48.94       54.50      4.47 o 
  -1  12   8        4.34        3.53      2.02 o 
   0  12   8        0.62       -2.02      1.74 o 
   1  12   8        2.64       -0.26      6.25 o 
  -3  13   8       22.13       27.36      4.22 o 
 -12   1   9       24.72       24.15      3.88 o 
 -11   1   9       38.91       36.30      9.12 o 
 -10   1   9        0.86        0.89      2.09 o 
  -9   1   9      121.39      123.31      6.27 o 
  -8   1   9        0.63        1.36      1.74 o 
  -7   1   9       16.54       15.46      2.87 o 
  -6   1   9        5.90        6.64      2.45 o 
  -5   1   9        4.61        9.70      2.38 o 
  -4   1   9       99.82       90.72      6.76 o 
  -3   1   9        2.15        7.14      2.09 o 
  -2   1   9       20.16       17.27      2.03 o 
  -1   1   9        5.18        3.60      1.51 o 
   0   1   9        6.04        1.44      1.67 o 
   1   1   9        0.00       -1.38      1.23 o 
   2   1   9       33.15       22.85      2.44 o 
   3   1   9       46.65       49.43      6.00 o 
   4   1   9       10.97        7.04      2.87 o 
   5   1   9        7.31        7.60      2.39 o 
   6   1   9        6.32        8.75      2.80 o 
 -12   2   9        2.97        3.63      2.62 o 
 -11   2   9      167.20      166.96      9.12 o 
 -10   2   9       10.87       11.48      2.80 o 
  -9   2   9      162.58      161.01     10.05 o 
  -8   2   9       65.48       64.84      5.66 o 
  -7   2   9        1.15        1.60      1.95 o 
  -6   2   9        0.07        0.31      1.73 o 
  -5   2   9        0.82       -0.86      1.32 o 
  -4   2   9        0.03        0.59      1.73 o 
  -3   2   9      121.89      118.60      4.17 o 
  -2   2   9       69.08       63.44      3.16 o 
  -1   2   9      116.11      128.19      5.41 o 
   0   2   9       70.50       62.18      4.73 o 
   1   2   9       10.61       18.67      2.75 o 
   2   2   9        3.07        2.34      1.58 o 
   3   2   9        8.53       12.31      2.05 o 
   4   2   9        7.72        8.16      2.76 o 
   5   2   9        0.36        3.03      2.14 o 
   6   2   9        0.28       -2.59      1.73 o 
 -12   3   9       13.35       13.89      3.27 o 
 -11   3   9        0.97        0.34      2.39 o 
 -10   3   9       17.19       13.25      3.16 o 
  -9   3   9        1.97        5.02      2.31 o 
  -8   3   9      103.69      108.10      5.79 o 
  -7   3   9      156.95      164.17      6.86 o 
  -6   3   9       67.39       67.35      4.64 o 
  -5   3   9       21.65       25.04      2.40 o 
  -4   3   9       10.57        9.90      1.54 o 
  -3   3   9        3.23        5.42      1.74 o 
  -2   3   9      279.19      270.95      7.65 o 
  -1   3   9        3.27        3.02      1.90 o 
   0   3   9       96.86       79.06      4.53 o 
   1   3   9       17.20       20.68      2.86 o 
   2   3   9        0.66        2.36      1.91 o 
   3   3   9        3.21        3.01      1.62 o 
   4   3   9       17.54       17.81      2.40 o 
   5   3   9        0.33       -0.41      1.51 o 
 -12   4   9        0.80       -2.12      2.14 o 
 -11   4   9       36.83       35.39      4.41 o 
 -10   4   9       15.35       13.68      3.22 o 
  -9   4   9        3.99        0.68      2.02 o 
  -8   4   9       20.66       19.78      3.29 o 
  -7   4   9       56.56       54.15      4.40 o 
  -6   4   9       47.60       50.65      2.72 o 
  -5   4   9        6.88        6.81      2.24 o 
  -4   4   9       90.90       98.44      5.49 o 
  -3   4   9       56.87       51.94      3.65 o 
  -2   4   9       36.65       47.12      4.39 o 
  -1   4   9       28.78       33.39      4.73 o 
   0   4   9      195.95      185.11      8.28 o 
   1   4   9       81.45       64.15      4.18 o 
   2   4   9        8.20        6.17      2.27 o 
   3   4   9        0.00       -1.11      1.45 o 
   4   4   9        7.21        8.31      2.64 o 
   5   4   9        0.30        0.36      1.71 o 
 -11   5   9        0.49        0.76      2.27 o 
 -10   5   9       54.49       67.31     12.25 o 
  -9   5   9        7.98        8.19      2.63 o 
  -8   5   9       17.82       21.22      3.34 o 
  -7   5   9        0.75        2.54      1.46 o 
  -6   5   9        0.17       -1.87      2.03 o 
  -5   5   9       16.60       21.82      2.88 o 
  -4   5   9        0.94        4.28      1.97 o 
  -3   5   9      186.33      178.68      5.08 o 
  -2   5   9       55.78       54.90      3.94 o 
  -1   5   9       22.57       24.35      3.04 o 
   0   5   9       55.12       81.24      6.00 o 
   1   5   9       21.19       27.30      3.72 o 
   2   5   9       19.46       16.56      2.87 o 
   3   5   9        9.37        6.56      2.50 o 
   4   5   9       32.46       34.99      3.05 o 
   5   5   9       19.99       18.08      2.56 o 
 -11   6   9        0.71        2.63      2.79 o 
 -10   6   9       22.77       25.05      5.91 o 
  -9   6   9        5.71        4.34      2.35 o 
  -8   6   9       89.78      101.18      8.53 o 
  -7   6   9       10.07       11.24      3.46 o 
  -6   6   9       85.87       81.83      6.25 o 
  -5   6   9       61.05       77.08      5.74 o 
  -4   6   9      100.85      115.41      5.53 o 
  -3   6   9       63.05       69.05      4.52 o 
  -2   6   9       57.74       64.39      4.22 o 
  -1   6   9      172.30      157.73     11.57 o 
   0   6   9       16.57       15.37      2.76 o 
   1   6   9        3.95       10.64      2.57 o 
   2   6   9        0.01       -0.86      1.74 o 
   3   6   9       12.75       10.99      2.75 o 
   4   6   9       51.17       60.52      3.74 o 
 -10   7   9        5.62        8.11      4.39 o 
  -9   7   9      112.21      127.44     12.33 o 
  -8   7   9       26.85       24.52      2.71 o 
  -7   7   9      122.78      123.58      7.18 o 
  -6   7   9       63.10       72.76      4.63 o 
  -5   7   9      305.67      327.57      8.84 o 
  -4   7   9        0.77        1.08      1.85 o 
  -3   7   9        6.29        5.36      2.23 o 
  -2   7   9       15.15       17.08      2.24 o 
  -1   7   9       27.93       19.90      2.91 o 
   0   7   9       14.71       15.19      2.86 o 
   1   7   9       20.74       18.38      3.97 o 
   2   7   9        0.01        0.57      2.09 o 
   3   7   9       45.64       56.37      6.33 o 
   4   7   9        6.03        6.50      2.62 o 
 -10   8   9        6.11        8.58      2.43 o 
  -9   8   9       15.58       14.89      2.50 o 
  -8   8   9       35.57       43.75      3.84 o 
  -7   8   9       10.46       13.47      2.68 o 
  -6   8   9       36.96       38.79      3.73 o 
  -5   8   9       18.54       20.14      3.12 o 
  -4   8   9        5.27        8.14      2.26 o 
  -3   8   9       19.14       19.34      4.31 o 
  -2   8   9        1.96       -2.77      1.85 o 
  -1   8   9       26.02       20.65      2.91 o 
   0   8   9       55.76       62.71      4.41 o 
   1   8   9        8.40       11.57      2.69 o 
   2   8   9       22.19       19.50      3.20 o 
   3   8   9        1.51        0.23      2.06 o 
  -9   9   9       39.97       41.26      3.81 o 
  -8   9   9        3.15        0.46      1.90 o 
  -7   9   9       18.69       22.51      4.81 o 
  -6   9   9       20.94       20.02      4.81 o 
  -5   9   9        4.36        6.86      2.38 o 
  -4   9   9        0.37        2.98      1.95 o 
  -3   9   9        1.11        4.56      2.27 o 
  -2   9   9       28.52       38.36      3.94 o 
  -1   9   9       17.86       17.23      4.14 o 
   0   9   9       54.11       70.65      4.64 o 
   1   9   9        1.26        3.05      2.79 o 
   2   9   9        8.37       14.98      2.86 o 
  -8  10   9        2.42        1.30      2.09 o 
  -7  10   9        7.17        7.45      4.73 o 
  -6  10   9        0.01        1.77      2.28 o 
  -5  10   9       14.73       23.58      3.27 o 
  -4  10   9        1.16        3.07      2.14 o 
  -3  10   9       15.31       25.07      3.40 o 
  -2  10   9        4.44        5.26      2.57 o 
  -1  10   9       27.89       33.44      3.94 o 
   0  10   9        3.53        0.34      2.09 o 
   1  10   9       85.86       83.19      7.77 o 
  -6  11   9        5.07        5.21      2.35 o 
  -5  11   9        6.69        7.14      2.79 o 
  -4  11   9        9.57       15.83      3.12 o 
  -3  11   9        0.00       -2.04      1.94 o 
  -2  11   9        0.12       -1.09      2.21 o 
  -1  11   9        0.76       -2.21      4.56 o 
 -11   0  10       11.47       12.67      4.39 o 
 -10   0  10       56.80       65.20      7.60 o 
  -9   0  10       82.41       88.68      8.28 o 
  -8   0  10       44.60       40.37      6.08 o 
  -7   0  10       77.49       72.29      7.26 o 
  -6   0  10      289.79      303.71     13.51 o 
  -5   0  10      126.42      125.16      8.45 o 
  -4   0  10       42.48       42.06      5.24 o 
  -3   0  10      207.70      229.21     10.64 o 
  -2   0  10       38.29       29.73      4.73 o 
  -1   0  10       39.12       37.88      3.40 o 
   0   0  10       32.98       23.65      4.39 o 
   1   0  10       18.46       19.42      4.05 o 
   2   0  10        3.33        3.38      2.87 o 
   3   0  10       39.21       37.67      5.41 o 
   4   0  10       12.20       13.85      4.39 o 
 -11   1  10        0.23        0.84      2.23 o 
 -10   1  10        0.73        0.00      2.21 o 
  -9   1  10      103.55      101.10      7.09 o 
  -8   1  10       10.07       12.87      3.03 o 
  -7   1  10      108.61      117.23      6.26 o 
  -6   1  10       70.86       73.18      5.08 o 
  -5   1  10       64.14       58.46      8.02 o 
  -4   1  10       27.23       28.40     10.39 o 
  -3   1  10       23.19       16.18      2.26 o 
  -2   1  10       50.28       47.15      3.82 o 
  -1   1  10       15.95       17.56      2.80 o 
   0   1  10        4.02        3.44      1.47 o 
   1   1  10       23.32       28.00      2.69 o 
   2   1  10        4.63        6.72      5.41 o 
   3   1  10       22.73       28.22      3.52 o 
   4   1  10        6.30        8.47      2.74 o 
 -11   2  10       19.23       17.85      3.46 o 
 -10   2  10        0.23       -2.69      1.79 o 
  -9   2  10        4.03        7.30      2.84 o 
  -8   2  10        8.00        7.26      3.80 o 
  -7   2  10        3.49        3.82      4.56 o 
  -6   2  10        1.50       -0.50      1.47 o 
  -5   2  10       73.94       65.42      4.21 o 
  -4   2  10        1.19       -1.36      1.67 o 
  -3   2  10        6.77        3.90      2.09 o 
  -2   2  10       14.87       12.03      2.45 o 
  -1   2  10       20.96       19.21      4.81 o 
   0   2  10       17.62       20.28      2.99 o 
   1   2  10      120.88      133.22      4.84 o 
   2   2  10       19.92       22.47      2.55 o 
   3   2  10        3.48       -1.44      1.91 o 
   4   2  10        1.69        3.51      4.65 o 
 -11   3  10       16.63       12.62      4.39 o 
 -10   3  10       32.21       26.16      3.94 o 
  -9   3  10        1.26        1.94      2.27 o 
  -8   3  10       69.48       72.61      6.08 o 
  -7   3  10       13.04       10.75      2.79 o 
  -6   3  10       20.78       21.22      3.28 o 
  -5   3  10       12.95       13.11      2.80 o 
  -4   3  10       84.08       89.63      3.83 o 
  -3   3  10       36.68       30.36      3.29 o 
  -2   3  10       33.88       47.05      3.80 o 
  -1   3  10        1.45        3.21      2.36 o 
   0   3  10      105.61      104.82      5.36 o 
   1   3  10        6.00        7.07      2.31 o 
   2   3  10        9.14        6.60      1.98 o 
   3   3  10        1.79        3.14      1.86 o 
   4   3  10        0.00       -2.86      3.55 o 
 -11   4  10        3.69        3.56      2.96 o 
 -10   4  10       18.91       25.15      4.06 o 
  -9   4  10        1.19       -1.31      2.45 o 
  -8   4  10        0.57        0.68      2.14 o 
  -7   4  10       13.13        9.94      2.95 o 
  -6   4  10        4.69        6.59      3.72 o 
  -5   4  10        0.95        3.79      2.11 o 
  -4   4  10       11.10       12.49      2.69 o 
  -3   4  10       58.20       58.22      4.13 o 
  -2   4  10        1.80       -0.84      2.36 o 
  -1   4  10       33.62       33.25      7.09 o 
   0   4  10       46.42       37.51      3.63 o 
   1   4  10        0.18       -2.27      2.45 o 
   2   4  10        4.97        2.54      1.76 o 
   3   4  10        0.32       -0.02      1.69 o 
 -10   5  10        0.71        3.58      3.12 o 
  -9   5  10       24.76       29.11      7.09 o 
  -8   5  10        2.56        9.97      4.22 o 
  -7   5  10        8.11        7.43      4.22 o 
  -6   5  10       33.85       27.66      3.38 o 
  -5   5  10        4.20        3.44      2.14 o 
  -4   5  10        6.76        7.18      2.38 o 
  -3   5  10       65.56       68.94      4.90 o 
  -2   5  10       59.40       60.98     11.32 o 
  -1   5  10        0.25        1.04      1.95 o 
   0   5  10       17.97       18.96      6.67 o 
   1   5  10        0.78        1.84      2.09 o 
   2   5  10       12.45       15.72      3.11 o 
   3   5  10        6.04        5.37      2.01 o 
 -10   6  10       22.34       22.97      6.08 o 
  -9   6  10       11.34       10.13      4.90 o 
  -8   6  10       11.22       13.01      4.73 o 
  -7   6  10       36.15       41.66      3.77 o 
  -6   6  10        3.32        3.05      2.06 o 
  -5   6  10       15.13       14.69      3.80 o 
  -4   6  10       87.47       95.64     11.99 o 
  -3   6  10       51.88       51.05      5.57 o 
  -2   6  10        8.02       12.34      2.72 o 
  -1   6  10        0.27       -0.20      1.95 o 
   0   6  10        0.16        0.65      2.09 o 
   1   6  10       26.88       25.27      3.40 o 
   2   6  10        4.94       10.15      2.92 o 
  -9   7  10        0.04        1.18      3.55 o 
  -8   7  10        8.28       10.33      2.68 o 
  -7   7  10        2.41        0.86      2.96 o 
  -6   7  10        5.06        3.90      2.21 o 
  -5   7  10        0.22        1.20      1.95 o 
  -4   7  10       14.43       15.37      3.08 o 
  -3   7  10       86.34       91.74      5.60 o 
  -2   7  10        6.34        9.89      2.74 o 
  -1   7  10       39.85       39.34      5.07 o 
   0   7  10        9.24        8.94      2.62 o 
   1   7  10        0.19       -0.14      2.06 o 
   2   7  10       16.34       17.51      3.34 o 
  -8   8  10        0.49        0.31      1.95 o 
  -7   8  10        7.57        5.99      3.04 o 
  -6   8  10       17.98       16.52      3.00 o 
  -5   8  10       12.13       12.64      2.96 o 
  -4   8  10       94.71       97.81      5.67 o 
  -3   8  10       15.12       10.26      2.84 o 
  -2   8  10       29.23       31.57      3.82 o 
  -1   8  10        4.07        1.18      3.55 o 
   0   8  10        1.34        2.18      2.26 o 
   1   8  10        9.00        7.39      2.80 o 
  -7   9  10       27.14       31.68      4.81 o 
  -6   9  10       19.08       20.98      3.72 o 
  -5   9  10        2.70        3.77      2.21 o 
  -4   9  10       12.03       11.76      2.86 o 
  -3   9  10       11.94       16.98      4.05 o 
  -2   9  10        1.51        0.55      2.21 o 
  -1   9  10       13.43        9.04      5.24 o 
 -10   1  11       51.21       52.21      5.19 o 
  -9   1  11        1.91        1.83      2.23 o 
  -8   1  11        4.17       -0.48      2.07 o 
  -7   1  11       43.29       48.54      9.54 o 
  -6   1  11        5.28        4.28      2.00 o 
  -5   1  11        7.02        2.45      2.03 o 
  -4   1  11       56.98       58.33      3.53 o 
  -3   1  11        0.65       -1.64      1.70 o 
  -2   1  11       25.99       24.42      3.27 o 
  -1   1  11       21.20       19.70      2.49 o 
   0   1  11        0.00       -2.90      3.97 o 
   1   1  11        0.03       -0.42      2.70 o 
   2   1  11        7.39        9.53      3.12 o 
 -10   2  11        4.27        1.73      2.56 o 
  -9   2  11       18.23       16.20      3.56 o 
  -8   2  11        0.23       -1.83      4.05 o 
  -7   2  11        0.93        3.61      2.04 o 
  -6   2  11        0.63        1.04      2.21 o 
  -5   2  11       10.94       11.65      4.22 o 
  -4   2  11        1.00        0.02      1.85 o 
  -3   2  11       53.78       49.64      4.11 o 
  -2   2  11        1.18        2.53      4.22 o 
  -1   2  11        3.45       -2.16      1.74 o 
   0   2  11       12.51       20.60      2.94 o 
   1   2  11        2.26        4.15      2.21 o 
  -9   3  11        0.18        1.02      4.65 o 
  -8   3  11        0.24        2.35      2.45 o 
  -7   3  11        3.32        0.34      3.38 o 
  -6   3  11       23.35       30.07      5.57 o 
  -5   3  11       27.86       22.13      5.07 o 
  -4   3  11        2.65        4.05      3.38 o 
  -3   3  11       31.16       26.59      3.36 o 
  -2   3  11        4.42        0.50      2.07 o 
  -1   3  11       13.67       15.20      4.65 o 
   0   3  11        0.07        3.65      2.31 o 
   1   3  11        0.23        3.60      1.85 o 
  -9   4  11        6.14        7.94      4.39 o 
  -8   4  11        0.02        0.00      3.88 o 
  -7   4  11       13.36       10.81      4.39 o 
  -6   4  11        0.92        0.68      3.21 o 
  -5   4  11       24.82       25.34      5.24 o 
  -4   4  11        6.21        2.09      2.21 o 
  -3   4  11        0.00       -0.74      1.85 o 
  -2   4  11        5.98        5.57      2.87 o 
  -1   4  11        0.05        1.81      2.09 o 
   0   4  11       23.11       23.40      3.40 o 
   1   4  11        4.12        9.85      2.80 o 
  -8   5  11       15.84       17.57      5.57 o 
  -7   5  11        8.06       19.42      5.41 o 
  -6   5  11        0.00        1.52      3.38 o 
  -5   5  11        4.18        4.88      4.31 o 
  -4   5  11        0.09       -1.58      1.97 o 
  -3   5  11        0.63        1.69      2.38 o 
  -2   5  11       10.08       14.54      3.10 o 
  -1   5  11       32.01       28.03      3.58 o 
   0   5  11        5.15        2.28      3.46 o 
  -7   6  11        1.40       -0.34      3.88 o 
  -6   6  11       18.36       19.59      5.24 o 
  -5   6  11       29.18       34.12      3.93 o 
  -4   6  11        5.78        5.84      2.60 o 
  -3   6  11        0.85       -0.74      3.04 o 
  -2   6  11        1.39       -0.84      3.38 o 
  -1   6  11        4.78        3.88      2.51 o 
  -6   7  11        6.43        2.03      3.55 o 
  -5   7  11       11.30       12.82      3.12 o 
  -4   7  11       15.83       18.96      3.52 o 
  -3   7  11        2.84        1.52      2.62 o 
  -2   7  11        4.78       -0.84      2.45 o 
  -7   0  12       18.66       20.10      5.41 o 
  -6   0  12       19.82       13.01      4.56 o 
  -5   0  12       43.00       32.26      5.91 o 
  -4   0  12        5.60        5.74      3.21 o 
  -3   0  12        1.03       -3.21      2.70 o 
  -2   0  12        1.32        0.34      2.87 o 
  -7   1  12       14.93       18.25      3.82 o 
  -6   1  12        0.03        0.84      3.72 o 
  -5   1  12       13.15       15.20      4.56 o 
  -4   1  12        2.83        2.28      2.15 o 
  -3   1  12        0.58        1.20      2.33 o 
  -2   1  12        0.40        0.61      1.95 o 
  -6   2  12        6.94       11.65      4.56 o 
  -5   2  12       16.28        8.45      4.05 o 
  -4   2  12        0.64        1.96      2.14 o 
  -3   2  12        3.40       -0.97      2.19 o 
  -2   2  12        5.83        9.48      2.91 o 
  -6   3  12        2.54       -2.36      3.38 o 
  -5   3  12        0.42        0.00      3.55 o 
  -4   3  12        0.55        4.22      4.05 o 
  -3   3  12       24.05       29.55      8.53 o 
                                                 
